# Supplementary material for: METTL3 Deficiency Aggravates Hepatic Ischemia/Reperfusion Injury in Mice by Activating the MAPK Signaling Pathway
Source: Int J Med Sci. 2024 Apr 15;21(6):1037–48. doi: 10.7150/ijms.94177 (PMC11103385; doi:10.7150/ijms.94177)
Supplement: Supplementary file 2 — Supplementary table 3. [file ijmsv21p1037s2.xlsx]

## Sheet: upregulated
gene_id	HKD1	HKD2	HKD3	HKD4	Flox1	Flox2	Flox3	Flox4	HKD	Flox	log2FoldChange	pvalue	padj	gene_name	gene_chr	gene_start	gene_end	gene_strand	gene_length	gene_biotype	gene_description	tf_family
ENSMUSG00000091971	3022.15	5681.38	1738.85	3718.34	48.7724	26.1556	16.6795	31.5044	3540.18	30.778	6.85002	4.15373e-78	7.47961e-74	Hspa1a	17	34969190	34972156	-	2967	protein_coding	heat shock protein 1A [Source:MGI Symbol;Acc:MGI:96244]	-
ENSMUSG00000045502	911.857	482.062	347.209	624.878	10.7061	19.8782	12.2316	6.30088	591.501	12.2792	5.58714	3.26148e-49	2.93647e-45	Hcar2	5	123863570	123865499	-	1930	protein_coding	hydroxycarboxylic acid receptor 2 [Source:MGI Symbol;Acc:MGI:1933383]	-
ENSMUSG00000026628	850.506	1111.4	744.956	704.92	47.5828	21.9707	62.2702	18.9026	852.944	37.6816	4.50719	1.58257e-44	9.4991e-41	Atf3	1	191170296	191218039	-	2154	protein_coding	activating transcription factor 3 [Source:MGI Symbol;Acc:MGI:109384]	TF_bZIP
ENSMUSG00000037411	2553.2	1409.6	1818.4	1981.96	71.3742	138.102	26.6872	69.3097	1940.79	76.3682	4.66569	3.37119e-38	1.51763e-34	Serpine1	5	137061504	137072268	-	3876	protein_coding	serine (or cysteine) peptidase inhibitor, clade E, member 1 [Source:MGI Symbol;Acc:MGI:97608]	-
ENSMUSG00000028859	921.942	487.55	461.386	579.399	51.1515	71.1432	60.0463	68.2596	612.569	62.6501	3.28763	6.35088e-38	2.28721e-34	Csf3r	4	126024550	126044440	+	3609	protein_coding	colony stimulating factor 3 receptor (granulocyte) [Source:MGI Symbol;Acc:MGI:1339755]	-
ENSMUSG00000000078	2150.64	1970.33	983.604	1480.79	166.54	176.812	220.17	240.484	1646.34	201.001	3.03359	1.01997e-34	3.0611e-31	Klf6	13	5861482	5870394	+	4391	protein_coding	Kruppel-like factor 6 [Source:MGI Symbol;Acc:MGI:1346318]	zf-C2H2
ENSMUSG00000038418	2088.45	1640.11	981.732	1345.26	223.639	249.001	149.004	208.979	1513.89	207.656	2.86592	1.26043e-31	3.24235e-28	Egr1	18	34859823	34864984	+	4484	protein_coding	early growth response 1 [Source:MGI Symbol;Acc:MGI:95295]	zf-C2H2
ENSMUSG00000021250	1024.47	499.442	364.991	469.34	51.1515	29.2943	24.4633	19.9528	589.562	31.2155	4.24561	5.668e-31	1.2758e-27	Fos	12	85473890	85477273	+	2352	protein_coding	FBJ osteosarcoma oncogene [Source:MGI Symbol;Acc:MGI:95574]	TF_bZIP
ENSMUSG00000025986	326.924	325.643	299.48	320.17	114.199	99.3912	120.093	110.265	318.054	110.987	1.52056	3.85021e-28	7.70341e-25	Slc39a10	1	46807544	46892852	-	6095	protein_coding	solute carrier family 39 (zinc transporter), member 10 [Source:MGI Symbol;Acc:MGI:1914515]	-
ENSMUSG00000043421	1119.44	603.721	303.223	500.266	53.5307	39.7565	26.6872	30.4543	631.663	37.6072	4.07301	1.19169e-27	2.14587e-24	Hilpda	6	29272488	29275446	+	1103	protein_coding	hypoxia inducible lipid droplet associated [Source:MGI Symbol;Acc:MGI:1916823]	-
ENSMUSG00000024912	416.008	359.488	108.561	195.559	2.37914	9.41601	4.44787	7.35103	269.904	5.89851	5.49873	2.47718e-27	4.05514e-24	Fosl1	19	5447703	5455945	+	1707	protein_coding	fos-like antigen 1 [Source:MGI Symbol;Acc:MGI:107179]	TF_bZIP
ENSMUSG00000042622	919.42	1017.18	468.873	555.75	15.4644	64.8659	32.2471	59.8584	740.305	43.1089	4.09628	4.04517e-27	6.07012e-24	Maff	15	79346621	79359076	+	2594	protein_coding	v-maf musculoaponeurotic fibrosarcoma oncogene family, protein F (avian) [Source:MGI Symbol;Acc:MGI:96910]	TF_bZIP
ENSMUSG00000003541	1044.64	604.636	247.071	659.441	26.1705	51.265	22.2394	21.0029	638.948	30.1695	4.40226	4.75947e-27	6.5926e-24	Ier3	17	35821684	35822923	+	1131	protein_coding	immediate early response 3 [Source:MGI Symbol;Acc:MGI:104814]	-
ENSMUSG00000036390	514.338	741.845	226.482	329.266	39.2558	30.3405	42.2548	35.705	452.982	36.889	3.61975	1.51383e-25	1.94711e-22	Gadd45a	6	67035096	67037457	-	1764	protein_coding	growth arrest and DNA-damage-inducible 45 alpha [Source:MGI Symbol;Acc:MGI:107799]	-
ENSMUSG00000045382	231.116	247.891	113.241	137.346	5.94785	16.7396	14.4556	10.5015	182.398	11.9111	3.92797	7.45912e-25	8.95442e-22	Cxcr4	1	128588199	128592293	-	1808	protein_coding	chemokine (C-X-C motif) receptor 4 [Source:MGI Symbol;Acc:MGI:109563]	-
ENSMUSG00000021451	399.2	274.419	180.624	188.282	17.8436	34.5254	26.6872	25.2035	260.631	26.0649	3.31762	1.189e-24	1.33815e-21	Sema4d	13	51685529	51793747	-	7679	protein_coding	sema domain, immunoglobulin domain (Ig), transmembrane domain (TM) and short cytoplasmic domain, (semaphorin) 4D [Source:MGI Symbol;Acc:MGI:109244]	-
ENSMUSG00000044103	179.01	96.9612	85.1646	125.521	3.56871	7.32356	5.55984	5.25074	121.664	5.42571	4.4775	1.4117e-24	1.49533e-21	Il1f9	2	24186476	24193568	+	1648	protein_coding	interleukin 1 family, member 9 [Source:MGI Symbol;Acc:MGI:2449929]	-
ENSMUSG00000034394	322.722	153.674	112.305	205.564	1.18957	1.04622	5.55984	0	198.566	1.94891	6.68954	2.97616e-24	2.97732e-21	Lif	11	4257557	4272514	+	4350	protein_coding	leukemia inhibitory factor [Source:MGI Symbol;Acc:MGI:96787]	-
ENSMUSG00000004951	4391.2	6673.86	3173.55	2581.37	277.17	250.047	425.884	636.389	4204.99	397.373	3.40325	8.32506e-24	7.88997e-21	Hspb1	5	135887919	135889563	+	1031	protein_coding	heat shock protein 1 [Source:MGI Symbol;Acc:MGI:96240]	-
ENSMUSG00000031530	215.148	300.031	166.586	160.995	40.4454	25.1094	28.9112	23.1032	210.69	29.3923	2.84826	7.52497e-23	6.45248e-20	Dusp4	8	34807297	34819894	+	2740	protein_coding	dual specificity phosphatase 4 [Source:MGI Symbol;Acc:MGI:2442191]	-
ENSMUSG00000027333	1276.6	471.085	388.388	649.436	77.3221	74.2819	63.3822	74.5605	696.377	72.3866	3.2665	3.43358e-22	2.68868e-19	Smox	2	131491496	131525922	+	3894	protein_coding	spermine oxidase [Source:MGI Symbol;Acc:MGI:2445356]	-
ENSMUSG00000032231	2329.65	1283.36	1062.22	1165.16	201.037	244.816	202.378	319.245	1460.1	241.869	2.59324	3.4342e-22	2.68868e-19	Anxa2	9	69453620	69491795	+	3731	protein_coding	annexin A2 [Source:MGI Symbol;Acc:MGI:88246]	-
ENSMUSG00000028364	454.668	220.45	113.241	269.234	5.94785	14.6471	21.1274	11.5516	264.398	13.3185	4.30714	4.61741e-22	3.46441e-19	Tnc	4	63959785	64047015	-	7772	protein_coding	tenascin C [Source:MGI Symbol;Acc:MGI:101922]	-
ENSMUSG00000028195	652.167	890.031	397.747	553.021	64.2368	98.345	48.9266	114.466	623.241	81.4936	2.93254	5.11238e-22	3.68234e-19	Cyr61	3	145646976	145649981	-	2019	protein_coding	cysteine rich protein 61 [Source:MGI Symbol;Acc:MGI:88613]	-
ENSMUSG00000050359	2480.08	3849.18	262.045	1915.56	0	2.09245	4.44787	1.05015	2126.72	1.89762	10.1228	5.92777e-22	4.10544e-19	Sprr1a	3	92483952	92485895	-	806	protein_coding	small proline-rich protein 1A [Source:MGI Symbol;Acc:MGI:106660]	-
ENSMUSG00000050370	356.338	200.326	72.0623	143.713	1.18957	1.04622	7.78377	3.15044	193.11	3.2925	5.87511	6.77476e-21	4.51826e-18	Ch25h	19	34473786	34475135	-	1350	protein_coding	cholesterol 25-hydroxylase [Source:MGI Symbol;Acc:MGI:1333869]	-
ENSMUSG00000026981	2064.07	994.31	741.212	898.66	170.109	142.286	73.3899	72.4602	1174.56	114.561	3.35917	1.30932e-20	8.42033e-18	Il1rn	2	24336853	24351494	+	5535	protein_coding	interleukin 1 receptor antagonist [Source:MGI Symbol;Acc:MGI:96547]	-
ENSMUSG00000018930	316.839	104.279	70.1906	333.814	1.18957	5.23112	6.67181	4.20059	206.281	4.32327	5.56535	3.29765e-20	1.97936e-17	Ccl4	11	83662584	83664683	+	660	protein_coding	chemokine (C-C motif) ligand 4 [Source:MGI Symbol;Acc:MGI:98261]	-
ENSMUSG00000056529	458.87	282.651	221.802	230.122	17.8436	53.3574	18.9035	18.9026	298.361	27.2518	3.44716	1.03151e-19	5.99172e-17	Ptafr	4	132564067	132582683	+	3637	protein_coding	platelet-activating factor receptor [Source:MGI Symbol;Acc:MGI:106066]	-
ENSMUSG00000052305	4585.34	3228.99	1214.76	3178.05	253.378	494.864	259.088	192.177	3051.79	299.877	3.34696	1.18072e-19	6.64415e-17	Hbb-bs	7	103826534	103828096	-	768	protein_coding	hemoglobin, beta adult s chain [Source:MGI Symbol;Acc:MGI:5474852]	-
ENSMUSG00000027611	236.158	154.589	143.189	154.628	42.8245	19.8782	22.2394	23.1032	172.141	27.0113	2.68222	1.29871e-19	7.08661e-17	Procr	2	155751117	155755471	+	2031	protein_coding	protein C receptor, endothelial [Source:MGI Symbol;Acc:MGI:104596]	-
ENSMUSG00000000204	1746.39	1014.43	437.053	928.675	46.3932	146.471	81.1736	65.1091	1031.64	84.7868	3.60331	4.00845e-19	2.12295e-16	Slfn4	11	83175186	83190216	+	3964	protein_coding	schlafen 4 [Source:MGI Symbol;Acc:MGI:1329010]	-
ENSMUSG00000112023	1427.03	401.566	301.352	843.175	46.3932	53.3574	73.3899	55.6578	743.282	57.1996	3.69978	4.56601e-19	2.34915e-16	Lilr4b	10	51480632	51486703	+	5439	protein_coding	leukocyte immunoglobulin-like receptor, subfamily B, member 4B [Source:MGI Symbol;Acc:MGI:102702]	-
ENSMUSG00000023905	2193.5	2379.21	911.542	1431.67	281.928	194.598	289.112	370.702	1728.98	284.085	2.60562	1.48709e-18	7.43834e-16	Tnfrsf12a	17	23675445	23677468	-	1932	protein_coding	tumor necrosis factor receptor superfamily, member 12a [Source:MGI Symbol;Acc:MGI:1351484]	-
ENSMUSG00000049313	974.048	374.124	292.929	371.106	34.4975	71.1432	50.0385	37.8053	503.052	48.3711	3.37698	1.88121e-18	9.00917e-16	Sorl1	9	41964720	42124297	-	11321	protein_coding	sortilin-related receptor, LDLR class A repeats-containing [Source:MGI Symbol;Acc:MGI:1202296]	-
ENSMUSG00000020892	217.669	225.938	51.4731	96.4149	0	3.13867	2.22394	2.10029	147.874	1.86573	6.27864	1.9012e-18	9.00917e-16	Aloxe3	11	69125896	69149115	+	6397	protein_coding	arachidonate lipoxygenase 3 [Source:MGI Symbol;Acc:MGI:1345140]	-
ENSMUSG00000033508	373.147	95.1318	83.2928	150.08	9.51656	5.23112	2.22394	5.25074	175.413	5.55559	4.9912	2.19019e-18	1.01125e-15	Asprv1	6	86628164	86629710	+	1547	protein_coding	aspartic peptidase, retroviral-like 1 [Source:MGI Symbol;Acc:MGI:1915105]	-
ENSMUSG00000034765	1060.61	942.17	216.187	432.048	11.8957	14.6471	30.0231	15.7522	662.754	18.0795	5.19584	2.40907e-18	1.0845e-15	Dusp5	19	53529109	53542431	+	2473	protein_coding	dual specificity phosphatase 5 [Source:MGI Symbol;Acc:MGI:2685183]	-
ENSMUSG00000028645	1614.45	1077.55	707.521	875.011	239.104	269.926	165.683	169.074	1068.63	210.947	2.34113	4.0164e-18	1.76398e-15	Slc2a1	4	119108711	119137983	+	3506	protein_coding	solute carrier family 2 (facilitated glucose transporter), member 1 [Source:MGI Symbol;Acc:MGI:95755]	-
ENSMUSG00000021765	615.188	432.667	217.123	285.606	49.962	74.2819	47.8146	50.4071	387.646	55.6164	2.80025	5.66126e-18	2.4272e-15	Fst	13	114452290	114458951	-	4589	protein_coding	follistatin [Source:MGI Symbol;Acc:MGI:95586]	-
ENSMUSG00000026582	158.84	110.682	50.5372	140.984	10.7061	4.18489	2.22394	2.10029	115.261	4.80381	4.61209	6.71033e-18	2.81007e-15	Sele	1	164048234	164057677	+	2912	protein_coding	selectin, endothelial cell [Source:MGI Symbol;Acc:MGI:98278]	-
ENSMUSG00000055805	760.581	255.209	226.482	318.351	21.4123	46.0338	44.4787	32.5546	390.156	36.1198	3.43114	7.77196e-18	3.18068e-15	Fmnl1	11	103171107	103198901	+	4886	protein_coding	formin-like 1 [Source:MGI Symbol;Acc:MGI:1888994]	-
ENSMUSG00000020407	421.051	177.457	146.932	217.388	27.3601	35.5716	32.2471	27.3038	240.707	30.6207	2.97458	8.7469e-18	3.50012e-15	Upp1	11	9118103	9136170	+	1961	protein_coding	uridine phosphorylase 1 [Source:MGI Symbol;Acc:MGI:1097668]	-
ENSMUSG00000043165	348.775	545.178	54.2807	304.707	13.0853	17.7858	11.1197	16.8024	313.235	14.6983	4.41112	4.27994e-17	1.67541e-14	Lor	3	92080271	92083142	-	1779	protein_coding	loricrin [Source:MGI Symbol;Acc:MGI:96816]	-
ENSMUSG00000069919	2200.22	1552.29	655.112	1747.29	120.147	305.497	126.764	112.366	1538.73	166.193	3.21003	6.2027e-17	2.37642e-14	Hba-a1	11	32283511	32284465	+	812	protein_coding	hemoglobin alpha, adult chain 1 [Source:MGI Symbol;Acc:MGI:96015]	-
ENSMUSG00000042265	747.975	172.884	130.087	325.628	7.13742	4.18489	2.22394	7.35103	344.143	5.22432	6.04358	1.56958e-16	5.8882e-14	Trem1	17	48232768	48246924	+	2996	protein_coding	triggering receptor expressed on myeloid cells 1 [Source:MGI Symbol;Acc:MGI:1930005]	-
ENSMUSG00000020120	1683.36	628.418	505.372	983.25	133.232	164.257	154.564	127.068	950.101	144.78	2.7143	1.6091e-16	5.91329e-14	Plek	11	16971206	17052381	-	4486	protein_coding	pleckstrin [Source:MGI Symbol;Acc:MGI:1860485]	-
ENSMUSG00000020473	188.254	117.085	116.984	104.601	21.4123	26.1556	18.9035	31.5044	131.731	24.4939	2.42395	1.82624e-16	6.57703e-14	Aebp1	11	5861947	5872088	+	4058	protein_coding	AE binding protein 1 [Source:MGI Symbol;Acc:MGI:1197012]	-
ENSMUSG00000056071	7653.71	1964.84	1722.01	2876.07	180.815	127.639	57.8223	123.917	3554.16	122.548	4.8584	2.19979e-16	7.71557e-14	S100a9	3	90692632	90695721	-	522	protein_coding	S100 calcium binding protein A9 (calgranulin B) [Source:MGI Symbol;Acc:MGI:1338947]	-
ENSMUSG00000027171	157.999	241.488	72.9982	98.234	10.7061	16.7396	6.67181	12.6018	142.68	11.6798	3.60562	2.22808e-16	7.71557e-14	Prrg4	2	104830741	104849876	-	3165	protein_coding	proline rich Gla (G-carboxyglutamic acid) 4 (transmembrane) [Source:MGI Symbol;Acc:MGI:2442211]	-
ENSMUSG00000017737	996.739	258.868	221.802	298.34	40.4454	33.4792	16.6795	35.705	443.937	31.5773	3.8143	2.5753e-16	8.7497e-14	Mmp9	2	164940780	164955850	+	3539	protein_coding	matrix metallopeptidase 9 [Source:MGI Symbol;Acc:MGI:97011]	-
ENSMUSG00000035385	681.581	404.31	205.892	414.766	27.3601	61.7272	54.4864	15.7522	426.637	39.8315	3.42019	2.97647e-16	9.92544e-14	Ccl2	11	82035571	82037453	+	1138	protein_coding	chemokine (C-C motif) ligand 2 [Source:MGI Symbol;Acc:MGI:98259]	-
ENSMUSG00000047798	709.315	186.605	160.034	475.707	24.981	35.5716	41.1428	24.1534	382.915	31.4622	3.6052	4.19154e-16	1.3478e-13	Cd300lf	11	115116214	115133992	-	5149	protein_coding	CD300 molecule like family member F [Source:MGI Symbol;Acc:MGI:2442359]	-
ENSMUSG00000001156	2010.29	702.511	547.486	843.175	136.801	163.211	116.757	145.97	1025.86	140.685	2.86623	4.91301e-16	1.55208e-13	Mxd1	6	86647042	86669161	-	7072	protein_coding	MAX dimerization protein 1 [Source:MGI Symbol;Acc:MGI:96908]	bHLH
ENSMUSG00000026073	538.71	134.465	145.061	294.702	24.981	24.0631	5.55984	11.5516	278.234	16.5389	4.07502	6.38383e-16	1.98196e-13	Il1r2	1	40074079	40125231	+	1908	protein_coding	interleukin 1 receptor, type II [Source:MGI Symbol;Acc:MGI:96546]	-
ENSMUSG00000058427	2760.78	788.496	320.069	1155.16	7.13742	21.9707	7.78377	2.10029	1256.13	9.74805	7.00711	7.8592e-16	2.39865e-13	Cxcl2	5	90903871	90905938	+	2068	protein_coding	chemokine (C-X-C motif) ligand 2 [Source:MGI Symbol;Acc:MGI:1340094]	-
ENSMUSG00000024810	519.38	528.713	162.842	385.66	65.4264	64.8659	71.1659	53.5575	399.149	63.7539	2.6472	1.18357e-15	3.55209e-13	Il33	19	29925114	29960718	+	2886	protein_coding	interleukin 33 [Source:MGI Symbol;Acc:MGI:1924375]	-
ENSMUSG00000030162	230.275	95.1318	48.6655	102.782	0	5.23112	1.11197	0	119.214	1.58577	6.19399	1.63606e-15	4.8296e-13	Olr1	6	129485244	129507165	-	3572	protein_coding	oxidized low density lipoprotein (lectin-like) receptor 1 [Source:MGI Symbol;Acc:MGI:1261434]	-
ENSMUSG00000042379	79.84	132.636	91.7157	88.2287	16.654	19.8782	8.89574	21.0029	98.105	16.6077	2.55679	1.83732e-15	5.33624e-13	Esm1	13	113209659	113218098	+	2097	protein_coding	endothelial cell-specific molecule 1 [Source:MGI Symbol;Acc:MGI:1918940]	-
ENSMUSG00000038578	383.232	421.69	394.939	352.005	159.402	147.518	206.826	162.773	387.966	169.13	1.19829	2.18169e-15	6.23581e-13	Susd1	4	59314683	59438633	-	4766	protein_coding	sushi domain containing 1 [Source:MGI Symbol;Acc:MGI:3651543]	-
ENSMUSG00000034457	97.4888	150.93	89.8439	85.5	3.56871	20.9245	13.3436	13.6519	105.941	12.8722	3.0257	4.62888e-15	1.30238e-12	Eda2r	X	97333840	97377216	-	5891	protein_coding	ectodysplasin A2 receptor [Source:MGI Symbol;Acc:MGI:2442860]	-
ENSMUSG00000038059	252.126	160.992	65.5112	97.3245	5.94785	16.7396	14.4556	10.5015	143.989	11.9111	3.5897	1.03913e-14	2.85574e-12	Smim3	18	60474193	60501983	-	1984	protein_coding	small integral membrane protein 3 [Source:MGI Symbol;Acc:MGI:1917088]	-
ENSMUSG00000090877	8030.22	15853.2	5607.76	8560.91	687.572	322.237	209.05	867.422	9513.01	521.57	4.18899	1.0467e-14	2.85574e-12	Hspa1b	17	34956436	34959238	-	2803	protein_coding	heat shock protein 1B [Source:MGI Symbol;Acc:MGI:99517]	-
ENSMUSG00000022126	844.623	329.302	276.083	383.84	2.37914	23.0169	8.89574	4.20059	458.462	9.6231	5.5666	1.09986e-14	2.956e-12	Acod1	14	103046977	103056573	+	2623	protein_coding	aconitate decarboxylase 1 [Source:MGI Symbol;Acc:MGI:103206]	-
ENSMUSG00000032369	1644.7	1643.77	850.71	954.144	416.35	333.745	351.382	279.339	1273.33	345.204	1.88375	1.63207e-14	4.27813e-12	Plscr1	9	92249750	92272278	+	2462	protein_coding	phospholipid scramblase 1 [Source:MGI Symbol;Acc:MGI:893575]	-
ENSMUSG00000032802	8043.67	6711.36	3281.18	3858.41	914.78	807.685	960.74	1611.98	5473.66	1073.8	2.34972	1.63931e-14	4.27813e-12	Srxn1	2	152105516	152111376	+	2820	protein_coding	sulfiredoxin 1 homolog (S. cerevisiae) [Source:MGI Symbol;Acc:MGI:104971]	-
ENSMUSG00000037613	212.626	94.217	105.754	180.096	30.9288	24.0631	26.6872	17.8525	148.173	24.8829	2.57945	1.98622e-14	5.07218e-12	Tnfrsf23	7	143665809	143685872	-	3962	protein_coding	tumor necrosis factor receptor superfamily, member 23 [Source:MGI Symbol;Acc:MGI:1930269]	-
ENSMUSG00000035049	360.541	331.132	256.43	255.59	127.284	85.7903	94.5173	113.416	300.923	105.252	1.51807	1.99992e-14	5.07218e-12	Rrp12	19	41862852	41896153	-	4319	protein_coding	ribosomal RNA processing 12 homolog (S. cerevisiae) [Source:MGI Symbol;Acc:MGI:2147437]	-
ENSMUSG00000009687	568.124	264.357	262.045	322.899	99.9239	75.3281	72.2779	79.8112	354.356	81.8353	2.11646	2.43816e-14	6.09777e-12	Fxyd5	7	31032722	31042481	-	4192	protein_coding	FXYD domain-containing ion transport regulator 5 [Source:MGI Symbol;Acc:MGI:1201785]	-
ENSMUSG00000073940	546.274	308.264	156.291	352.915	29.7393	73.2356	31.1351	26.2537	340.936	40.0909	3.08577	2.50725e-14	6.18466e-12	Hbb-bt	7	103812524	103813996	-	703	protein_coding	hemoglobin, beta adult t chain [Source:MGI Symbol;Acc:MGI:5474850]	-
ENSMUSG00000031799	1424.51	917.473	776.776	866.824	337.838	381.872	330.254	325.546	996.396	343.877	1.53503	2.57846e-14	6.27436e-12	Tpm4	8	72134975	72153142	+	2203	protein_coding	tropomyosin 4 [Source:MGI Symbol;Acc:MGI:2449202]	-
ENSMUSG00000011179	4105.46	3530.85	3052.82	3902.98	1437	1870.65	1155.33	1203.47	3648.03	1416.61	1.36463	3.26964e-14	7.74689e-12	Odc1	12	17544794	17551505	+	3405	protein_coding	ornithine decarboxylase, structural 1 [Source:MGI Symbol;Acc:MGI:97402]	-
ENSMUSG00000112148	619.39	202.155	152.548	493.899	34.4975	43.9414	40.0308	12.6018	366.998	32.7679	3.48674	4.43674e-14	1.03756e-11	Lilrb4a	10	51490956	51496611	+	5227	protein_coding	leukocyte immunoglobulin-like receptor, subfamily B, member 4A [Source:MGI Symbol;Acc:MGI:102701]	-
ENSMUSG00000047562	533.667	522.31	49.6013	289.245	0	0	0	0	348.706	0	10.7538	5.43282e-14	1.24692e-11	Mmp10	9	7502352	7510240	+	1722	protein_coding	matrix metallopeptidase 10 [Source:MGI Symbol;Acc:MGI:97007]	-
ENSMUSG00000040435	756.379	1084.87	452.963	701.282	229.587	154.841	211.274	136.519	748.873	183.055	2.03374	5.47047e-14	1.24692e-11	Ppp1r15a	7	45522916	45526268	-	2937	protein_coding	protein phosphatase 1, regulatory subunit 15A [Source:MGI Symbol;Acc:MGI:1927072]	-
ENSMUSG00000045763	820.251	252.465	209.636	377.473	39.2558	64.8659	51.1505	23.1032	414.956	44.5939	3.21808	6.20517e-14	1.39671e-11	Basp1	15	25363277	25413764	-	2009	protein_coding	brain abundant, membrane attached signal protein 1 [Source:MGI Symbol;Acc:MGI:1917600]	-
ENSMUSG00000082676	205.063	181.116	87.9722	124.612	19.0331	21.9707	33.359	33.6047	149.691	26.9919	2.46964	1.19295e-13	2.65202e-11	Gm11843	4	12131551	12131975	-	425	processed_pseudogene	predicted gene 11843 [Source:MGI Symbol;Acc:MGI:3651166]	-
ENSMUSG00000021831	1687.56	943.085	918.093	998.713	390.179	413.258	345.822	383.304	1136.86	383.141	1.56933	1.30993e-13	2.87658e-11	Ero1l	14	45283087	45318771	-	5285	protein_coding	ERO1-like (S. cerevisiae) [Source:MGI Symbol;Acc:MGI:1354385]	-
ENSMUSG00000040711	328.605	128.977	149.74	188.282	28.5497	41.8489	44.4787	27.3038	198.901	35.5453	2.48432	1.34967e-13	2.92814e-11	Sh3pxd2b	11	32347820	32428173	+	9709	protein_coding	SH3 and PX domains 2B [Source:MGI Symbol;Acc:MGI:2442062]	-
ENSMUSG00000028341	105.893	57.6279	30.8839	87.3191	1.18957	6.27734	2.22394	1.05015	70.431	2.68525	4.6937	1.67944e-13	3.60019e-11	Nr4a3	4	48045153	48086447	+	5987	protein_coding	nuclear receptor subfamily 4, group A, member 3 [Source:MGI Symbol;Acc:MGI:1352457]	NGFIB-like
ENSMUSG00000043472	83.2017	111.597	14.0381	106.42	0	0	0	0	78.8142	0	8.60855	2.42116e-13	5.12915e-11	Lce3d	3	92957390	92958505	+	491	protein_coding	late cornified envelope 3D [Source:MGI Symbol;Acc:MGI:3642919]	-
ENSMUSG00000028494	36918.8	29028	18193.4	17024.5	7342.03	6278.39	6428.29	8767.68	25291.2	7204.1	1.81175	2.73416e-13	5.72488e-11	Plin2	4	86648386	86670060	-	3512	protein_coding	perilipin 2 [Source:MGI Symbol;Acc:MGI:87920]	-
ENSMUSG00000020826	236.158	52.1395	61.7677	54.5745	0	3.13867	2.22394	5.25074	101.16	2.65334	5.22583	2.94796e-13	6.10161e-11	Nos2	11	78920787	78960254	+	4412	protein_coding	nitric oxide synthase 2, inducible [Source:MGI Symbol;Acc:MGI:97361]	-
ENSMUSG00000056328	693.347	0	1251.26	0	0	0	0	0	486.153	0	24.4854	4.59805e-13	9.30304e-11	Myh1	11	67200052	67224575	+	6353	protein_coding	myosin, heavy polypeptide 1, skeletal muscle, adult [Source:MGI Symbol;Acc:MGI:1339711]	-
ENSMUSG00000004371	166.403	96.0465	24.3327	81.8617	2.37914	0	3.3359	0	92.1611	1.42876	6.05662	5.14157e-13	1.01741e-10	Il11	7	4772373	4782857	-	2012	protein_coding	interleukin 11 [Source:MGI Symbol;Acc:MGI:107613]	-
ENSMUSG00000061723	326.083	0	525.961	0	0	0	0	0	213.011	0	24.395	5.61327e-13	1.09867e-10	Tnnt3	7	142498836	142516009	+	1583	protein_coding	troponin T3, skeletal, fast [Source:MGI Symbol;Acc:MGI:109550]	-
ENSMUSG00000028755	394.157	428.093	364.055	374.745	192.71	210.291	155.675	203.729	390.263	190.601	1.03308	6.04569e-13	1.17059e-10	Cda	4	138338424	138367992	-	1035	protein_coding	cytidine deaminase [Source:MGI Symbol;Acc:MGI:1919519]	-
ENSMUSG00000018893	310.115	0	499.757	0	0	0	0	0	202.468	0	24.326	6.52071e-13	1.24913e-10	Mb	15	77015487	77050670	-	1492	protein_coding	myoglobin [Source:MGI Symbol;Acc:MGI:96922]	-
ENSMUSG00000046711	1337.95	1216.59	594.28	640.34	266.464	260.51	240.185	243.634	947.29	252.698	1.90669	8.21104e-13	1.55638e-10	Hmga1	17	27556497	27563674	+	2125	protein_coding	high mobility group AT-hook 1 [Source:MGI Symbol;Acc:MGI:96160]	HMGI/HMGY
ENSMUSG00000090946	589.975	618.356	271.404	439.324	136.801	107.761	157.899	119.717	479.765	130.544	1.8789	9.52963e-13	1.7875e-10	Ccdc71l	12	32378704	32382943	+	4240	protein_coding	coiled-coil domain containing 71 like [Source:MGI Symbol;Acc:MGI:1919373]	-
ENSMUSG00000035105	628.635	341.194	465.13	636.702	103.493	177.858	135.66	180.625	517.915	149.409	1.79182	1.04557e-12	1.94099e-10	Egln3	12	54178981	54203860	-	2662	protein_coding	egl-9 family hypoxia-inducible factor 3 [Source:MGI Symbol;Acc:MGI:1932288]	-
ENSMUSG00000030208	491.646	178.372	197.469	311.984	35.6871	76.3743	43.3667	48.3068	294.868	50.9337	2.53115	1.0752e-12	1.97562e-10	Emp1	6	135362545	135383173	+	5935	protein_coding	epithelial membrane protein 1 [Source:MGI Symbol;Acc:MGI:107941]	-
ENSMUSG00000069917	305.073	146.357	76.7417	191.92	13.0853	35.5716	13.3436	17.8525	180.023	19.9632	3.16759	1.13864e-12	2.05035e-10	Hba-a2	11	32296489	32297298	+	667	protein_coding	hemoglobin alpha, adult chain 2 [Source:MGI Symbol;Acc:MGI:96016]	-
ENSMUSG00000097815	438.7	300.946	296.672	281.968	41.635	91.0214	81.1736	115.516	329.571	82.3366	1.99763	1.15141e-12	2.05282e-10	Gm26809	6	18844220	18847360	+	2981	lincRNA	predicted gene, 26809 [Source:MGI Symbol;Acc:MGI:5477303]	-
ENSMUSG00000030589	99.1697	48.4806	41.1785	47.2979	5.94785	6.27734	3.3359	5.25074	59.0317	5.20296	3.50576	1.18757e-12	2.09652e-10	Rasgrp4	7	29134851	29153961	+	6363	protein_coding	RAS guanyl releasing protein 4 [Source:MGI Symbol;Acc:MGI:2386851]	-
ENSMUSG00000038587	1532.09	1180	409.913	623.968	39.2558	71.1432	112.309	42.0059	936.492	66.1784	3.82265	1.38426e-12	2.42004e-10	Akap12	10	4266380	4359470	+	6461	protein_coding	A kinase (PRKA) anchor protein (gravin) 12 [Source:MGI Symbol;Acc:MGI:1932576]	-
ENSMUSG00000021226	1041.28	1610.84	201.213	549.383	17.8436	39.7565	32.2471	47.2566	850.679	34.2759	4.63163	1.48967e-12	2.55471e-10	Acot2	12	83987861	83993873	+	2196	protein_coding	acyl-CoA thioesterase 2 [Source:MGI Symbol;Acc:MGI:2159605]	-
ENSMUSG00000032487	621.071	246.062	70.1906	383.84	0	4.18489	1.11197	0	330.291	1.32422	7.93701	1.54249e-12	2.62034e-10	Ptgs2	1	150100031	150108227	+	4580	protein_coding	prostaglandin-endoperoxide synthase 2 [Source:MGI Symbol;Acc:MGI:97798]	-
ENSMUSG00000027398	2247.29	749.163	360.312	1045.1	61.8577	86.8366	54.4864	32.5546	1100.47	58.9338	4.22297	1.65684e-12	2.76019e-10	Il1b	2	129364570	129371139	-	1907	protein_coding	interleukin 1 beta [Source:MGI Symbol;Acc:MGI:96543]	-
ENSMUSG00000001025	732.847	201.24	185.303	224.665	19.0331	57.5423	28.9112	28.354	336.014	33.4601	3.32517	1.65944e-12	2.76019e-10	S100a6	3	90612882	90624181	+	1367	protein_coding	S100 calcium binding protein A6 (calcyclin) [Source:MGI Symbol;Acc:MGI:1339467]	-
ENSMUSG00000038335	526.103	444.558	413.656	394.755	212.933	144.379	209.05	200.578	444.768	191.735	1.21574	1.6708e-12	2.76019e-10	Tsr1	11	74898071	74909342	+	3837	protein_coding	TSR1 20S rRNA accumulation [Source:MGI Symbol;Acc:MGI:2144566]	-
ENSMUSG00000030790	118.499	145.442	86.1004	93.6862	30.9288	27.2018	20.0154	34.6549	110.932	28.2002	1.97571	1.7839e-12	2.92024e-10	Adm	7	110627661	110629820	+	1619	protein_coding	adrenomedullin [Source:MGI Symbol;Acc:MGI:108058]	-
ENSMUSG00000001627	1652.27	1690.42	782.391	1227.93	497.24	252.14	259.088	222.631	1338.25	307.775	2.1215	1.82852e-12	2.96396e-10	Ifrd1	12	40201567	40248504	-	5858	protein_coding	interferon-related developmental regulator 1 [Source:MGI Symbol;Acc:MGI:1316717]	-
ENSMUSG00000024486	164.722	134.465	49.6013	90.0479	14.2748	9.41601	20.0154	12.6018	109.709	14.077	2.96715	1.84352e-12	2.96396e-10	Hbegf	18	36504929	36515805	-	2373	protein_coding	heparin-binding EGF-like growth factor [Source:MGI Symbol;Acc:MGI:96070]	-
ENSMUSG00000028862	207.584	194.837	153.483	159.176	36.8767	76.3743	37.8069	51.4572	178.77	50.6288	1.81518	2.0197e-12	3.21847e-10	Map3k6	4	133240818	133252929	+	4604	protein_coding	mitogen-activated protein kinase kinase kinase 6 [Source:MGI Symbol;Acc:MGI:1855691]	-
ENSMUSG00000026180	737.049	208.558	181.56	429.319	27.3601	12.5547	5.55984	22.0531	389.121	16.8819	4.52911	2.35205e-12	3.7152e-10	Cxcr2	1	74153989	74161246	+	3048	protein_coding	chemokine (C-X-C motif) receptor 2 [Source:MGI Symbol;Acc:MGI:105303]	-
ENSMUSG00000032294	4195.38	1841.35	1574.14	1825.52	717.311	473.939	492.602	529.274	2359.1	553.282	2.09253	2.66853e-12	4.17845e-10	Pkm	9	59656368	59679375	+	5001	protein_coding	pyruvate kinase, muscle [Source:MGI Symbol;Acc:MGI:97591]	-
ENSMUSG00000024053	1370.73	371.38	389.324	654.894	152.265	96.2526	85.6215	75.6106	696.581	102.437	2.76714	2.76382e-12	4.29036e-10	Emilin2	17	71252172	71311978	-	5505	protein_coding	elastin microfibril interfacer 2 [Source:MGI Symbol;Acc:MGI:2389136]	-
ENSMUSG00000025804	1166.5	336.62	237.712	573.941	16.654	44.9876	13.3436	10.5015	578.694	21.3717	4.75708	3.18808e-12	4.86506e-10	Ccr1	9	123962124	123968692	-	2833	protein_coding	chemokine (C-C motif) receptor 1 [Source:MGI Symbol;Acc:MGI:104618]	-
ENSMUSG00000021036	1351.4	1258.67	916.221	1048.74	588.837	537.759	570.439	541.876	1143.76	559.728	1.0315	3.44193e-12	5.1649e-10	Sptlc2	12	87305058	87388355	-	8115	protein_coding	serine palmitoyltransferase, long chain base subunit 2 [Source:MGI Symbol;Acc:MGI:108074]	-
ENSMUSG00000038205	269.775	302.775	158.163	141.894	53.5307	59.6347	54.4864	57.7581	218.152	56.3525	1.9526	3.52037e-12	5.23895e-10	Prkab2	3	97658193	97673812	+	5096	protein_coding	protein kinase, AMP-activated, beta 2 non-catalytic subunit [Source:MGI Symbol;Acc:MGI:1336185]	-
ENSMUSG00000022876	323.562	105.194	87.9722	201.926	27.3601	19.8782	27.7992	11.5516	179.663	21.6473	3.05828	3.60773e-12	5.32496e-10	Samsn1	16	75858793	76022281	-	4935	protein_coding	SAM domain, SH3 domain and nuclear localization signals, 1 [Source:MGI Symbol;Acc:MGI:1914992]	-
ENSMUSG00000019854	1123.64	1227.57	529.705	755.856	261.705	259.463	286.888	295.091	909.192	275.787	1.72111	3.91439e-12	5.7306e-10	Reps1	10	18055861	18125155	+	5564	protein_coding	RalBP1 associated Eps domain containing protein [Source:MGI Symbol;Acc:MGI:1196373]	-
ENSMUSG00000027435	1253.91	823.256	536.256	702.191	211.744	216.568	299.119	250.985	828.903	244.604	1.76098	3.94839e-12	5.73376e-10	Cd93	2	148436640	148443563	-	6677	protein_coding	CD93 antigen [Source:MGI Symbol;Acc:MGI:106664]	-
ENSMUSG00000031465	478.199	728.124	152.548	318.351	3.56871	15.6934	30.0231	12.6018	419.305	15.4717	4.75805	5.08736e-12	7.21324e-10	Angpt2	8	18690263	18741562	-	3690	protein_coding	angiopoietin 2 [Source:MGI Symbol;Acc:MGI:1202890]	-
ENSMUSG00000049723	416.849	582.682	123.535	342.91	10.7061	3.13867	11.1197	27.3038	366.494	13.0671	4.80814	5.3127e-12	7.47388e-10	Mmp12	9	7344381	7369499	+	7237	protein_coding	matrix metallopeptidase 12 [Source:MGI Symbol;Acc:MGI:97005]	-
ENSMUSG00000021196	674.858	180.202	238.648	382.021	66.6159	64.8659	50.0385	72.4602	368.932	63.4951	2.53892	5.37738e-12	7.50624e-10	Pfkp	13	6579768	6648777	-	13401	protein_coding	phosphofructokinase, platelet [Source:MGI Symbol;Acc:MGI:1891833]	-
ENSMUSG00000105912	58.8295	74.093	10.2946	91.867	0	0	0	0	58.771	0	8.18522	6.07822e-12	8.41927e-10	Gm10440	5	54349991	54358543	+	2753	lincRNA	predicted gene 10440 [Source:MGI Symbol;Acc:MGI:3641803]	-
ENSMUSG00000029314	573.167	444.558	350.953	213.75	107.061	110.9	106.749	73.5103	395.607	99.5551	1.99152	6.24638e-12	8.58616e-10	Gpat3	5	100845713	100899102	+	3502	protein_coding	glycerol-3-phosphate acyltransferase 3 [Source:MGI Symbol;Acc:MGI:3603816]	-
ENSMUSG00000024270	206.744	240.574	148.804	129.16	60.6681	48.1263	55.5984	57.7581	181.32	55.5377	1.70878	6.85613e-12	9.28258e-10	Slc39a6	18	24579881	24603817	-	4073	protein_coding	solute carrier family 39 (metal ion transporter), member 6 [Source:MGI Symbol;Acc:MGI:2147279]	-
ENSMUSG00000006403	593.337	257.953	103.882	267.415	40.4454	37.664	40.0308	48.3068	305.647	41.6118	2.87714	7.02943e-12	9.42505e-10	Adamts4	1	171250421	171260637	+	4810	protein_coding	a disintegrin-like and metallopeptidase (reprolysin type) with thrombospondin type 1 motif, 4 [Source:MGI Symbol;Acc:MGI:1339949]	-
ENSMUSG00000025161	1603.52	365.891	319.133	616.691	16.654	37.664	7.78377	5.25074	726.31	16.8381	5.42952	7.06604e-12	9.42505e-10	Slc16a3	11	120948480	120960868	+	5318	protein_coding	solute carrier family 16 (monocarboxylic acid transporters), member 3 [Source:MGI Symbol;Acc:MGI:1933438]	-
ENSMUSG00000043613	767.304	591.829	79.5493	522.096	3.56871	10.4622	5.55984	0	490.195	4.8977	6.64271	7.16852e-12	9.49144e-10	Mmp3	9	7445822	7455975	+	1801	protein_coding	matrix metallopeptidase 3 [Source:MGI Symbol;Acc:MGI:97010]	-
ENSMUSG00000056708	1381.65	1193.72	465.13	643.069	240.293	189.366	200.154	116.566	920.893	186.595	2.30406	8.13915e-12	1.06979e-09	Ier5	1	155096361	155099636	-	3276	protein_coding	immediate early response 5 [Source:MGI Symbol;Acc:MGI:1337072]	-
ENSMUSG00000062825	9448.01	5175.53	4320.93	4460.55	2228.07	1566.2	1501.16	1350.49	5851.26	1661.48	1.81646	8.56879e-12	1.1181e-09	Actg1	11	120345690	120348542	-	2658	protein_coding	actin, gamma, cytoplasmic 1 [Source:MGI Symbol;Acc:MGI:87906]	-
ENSMUSG00000079138	58.8295	64.9457	15.9099	39.1117	0	0	0	0	44.6992	0	7.79115	8.73373e-12	1.13143e-09	Gm8818	1	153305432	153306478	+	1047	processed_pseudogene	predicted pseudogene 8818 [Source:MGI Symbol;Acc:MGI:3645903]	-
ENSMUSG00000052942	100.01	84.155	47.7296	69.1277	9.51656	16.7396	16.6795	13.6519	75.2556	14.1469	2.40737	9.26249e-12	1.19136e-09	Glis3	19	28258851	28680077	-	8842	protein_coding	GLIS family zinc finger 3 [Source:MGI Symbol;Acc:MGI:2444289]	zf-C2H2
ENSMUSG00000050578	2953.24	3307.66	98.2668	1629.05	3.56871	12.5547	10.0077	0	1997.05	6.53278	8.25471	9.41691e-12	1.20263e-09	Mmp13	9	7272514	7283331	+	2673	protein_coding	matrix metallopeptidase 13 [Source:MGI Symbol;Acc:MGI:1340026]	-
ENSMUSG00000000182	91.6059	54.8837	10.2946	64.5798	0	0	0	0	55.341	0	8.0993	1.00081e-11	1.26913e-09	Fgf23	6	127072902	127081408	+	1814	protein_coding	fibroblast growth factor 23 [Source:MGI Symbol;Acc:MGI:1891427]	-
ENSMUSG00000030657	228.594	58.5426	61.7677	96.4149	14.2748	12.5547	6.67181	8.40118	111.33	10.4756	3.41431	1.08769e-11	1.36965e-09	Xylt1	7	117380979	117673580	+	9651	protein_coding	xylosyltransferase 1 [Source:MGI Symbol;Acc:MGI:2451073]	-
ENSMUSG00000027806	1588.4	1670.29	1146.45	1073.3	570.994	498.002	620.478	647.941	1369.61	584.354	1.22899	1.16467e-11	1.44636e-09	Tsc22d2	3	58414715	58466783	+	11244	protein_coding	TSC22 domain family, member 2 [Source:MGI Symbol;Acc:MGI:1919283]	TSC22
ENSMUSG00000001305	358.86	342.108	226.482	263.777	115.388	88.929	110.085	132.319	297.807	111.68	1.41594	1.28279e-11	1.56075e-09	Rrp15	1	186720978	186749358	-	3239	protein_coding	ribosomal RNA processing 15 homolog (S. cerevisiae) [Source:MGI Symbol;Acc:MGI:1914473]	-
ENSMUSG00000026581	477.359	151.845	114.177	198.287	46.3932	20.9245	24.4633	28.354	235.417	30.0337	2.97523	1.30147e-11	1.57286e-09	Sell	1	164061982	164084181	+	5911	protein_coding	selectin, lymphocyte [Source:MGI Symbol;Acc:MGI:98279]	-
ENSMUSG00000051439	5282.04	1587.97	910.606	2134.77	226.018	213.43	179.027	140.72	2478.85	189.799	3.70732	1.31332e-11	1.5766e-09	Cd14	18	36725074	36726736	-	1572	protein_coding	CD14 antigen [Source:MGI Symbol;Acc:MGI:88318]	-
ENSMUSG00000049130	604.263	201.24	175.008	255.59	45.2037	62.7734	55.5984	30.4543	309.025	48.5074	2.67204	1.35194e-11	1.6016e-09	C5ar1	7	16246743	16259540	-	2570	protein_coding	complement component 5a receptor 1 [Source:MGI Symbol;Acc:MGI:88232]	-
ENSMUSG00000073643	311.796	340.279	534.384	268.324	88.0282	110.9	123.428	135.469	363.696	114.456	1.66617	1.36697e-11	1.60503e-09	Wdfy1	1	79702262	79776143	-	6488	protein_coding	WD repeat and FYVE domain containing 1 [Source:MGI Symbol;Acc:MGI:1916618]	-
ENSMUSG00000001473	1210.21	962.294	481.039	628.516	256.947	152.749	143.444	239.434	820.514	198.143	2.0507	1.4424e-11	1.6757e-09	Tubb6	18	67390717	67402748	+	1757	protein_coding	tubulin, beta 6 class V [Source:MGI Symbol;Acc:MGI:1915201]	-
ENSMUSG00000021214	371.466	579.938	19.6534	198.287	2.37914	3.13867	1.11197	1.05015	292.336	1.91998	7.25096	1.47324e-11	1.70055e-09	Akr1c18	13	4132615	4150654	-	1207	protein_coding	aldo-keto reductase family 1, member C18 [Source:MGI Symbol;Acc:MGI:2145420]	-
ENSMUSG00000003545	96.6484	39.3333	48.6655	38.2021	5.94785	6.27734	5.55984	3.15044	55.7123	5.23387	3.41876	1.86912e-11	2.11681e-09	Fosb	7	19302696	19310051	-	6243	protein_coding	FBJ osteosarcoma oncogene B [Source:MGI Symbol;Acc:MGI:95575]	TF_bZIP
ENSMUSG00000005057	301.711	207.643	122.6	163.723	55.9098	52.3112	48.9266	31.5044	198.919	47.163	2.07951	2.17277e-11	2.44532e-09	Sh2b2	5	136218147	136246556	-	5406	protein_coding	SH2B adaptor protein 2 [Source:MGI Symbol;Acc:MGI:1345171]	-
ENSMUSG00000004609	463.072	111.597	119.792	288.335	45.2037	19.8782	31.1351	22.0531	245.699	29.5675	3.05978	2.51819e-11	2.81128e-09	Cd33	7	43524216	43544428	-	7771	protein_coding	CD33 antigen [Source:MGI Symbol;Acc:MGI:99440]	-
ENSMUSG00000030483	1493.43	2093.81	2152.51	2192.98	855.301	283.527	323.583	377.003	1983.18	459.853	2.10937	2.5292e-11	2.81128e-09	Cyp2b10	7	25897620	25926624	+	2112	protein_coding	cytochrome P450, family 2, subfamily b, polypeptide 10 [Source:MGI Symbol;Acc:MGI:88598]	-
ENSMUSG00000004891	157.159	159.163	93.5874	83.6808	23.7914	32.4329	36.6949	21.0029	123.397	28.4806	2.11554	2.54478e-11	2.81128e-09	Nes	3	87971078	87980451	+	6416	protein_coding	nestin [Source:MGI Symbol;Acc:MGI:101784]	-
ENSMUSG00000074743	1669.08	629.333	610.19	831.351	287.876	204.014	160.123	184.826	934.987	209.21	2.16088	2.63164e-11	2.87199e-09	Thbd	2	148404466	148408188	-	3723	protein_coding	thrombomodulin [Source:MGI Symbol;Acc:MGI:98736]	-
ENSMUSG00000065037	42.021	73.1783	26.2045	60.9415	1.18957	3.13867	6.67181	4.20059	50.5863	3.80016	3.72485	2.90054e-11	3.14639e-09	Rn7sk	9	78175303	78175633	-	331	misc_RNA	RNA, 7SK, nuclear [Source:MGI Symbol;Acc:MGI:103186]	-
ENSMUSG00000046223	1089.19	279.907	149.74	516.638	26.1705	29.2943	15.5675	33.6047	508.868	26.1593	4.28124	2.93365e-11	3.16325e-09	Plaur	7	24462484	24475968	+	2617	protein_coding	plasminogen activator, urokinase receptor [Source:MGI Symbol;Acc:MGI:97612]	-
ENSMUSG00000022951	1658.15	1761.77	791.75	1393.47	565.046	376.64	457.019	393.805	1401.28	448.128	1.64538	3.01061e-11	3.22691e-09	Rcan1	16	92391953	92470867	-	3085	protein_coding	regulator of calcineurin 1 [Source:MGI Symbol;Acc:MGI:1890564]	-
ENSMUSG00000021890	2784.31	2538.37	1521.73	1795.5	722.069	825.47	753.914	990.289	2159.98	822.936	1.39205	3.5079e-11	3.73767e-09	Eaf1	14	31494399	31509858	+	5490	protein_coding	ELL associated factor 1 [Source:MGI Symbol;Acc:MGI:1921677]	-
ENSMUSG00000026107	1637.14	1303.49	677.573	1060.56	417.539	383.964	333.59	401.156	1169.69	384.062	1.60699	3.56987e-11	3.78133e-09	Nabp1	1	51465862	51478425	-	8498	protein_coding	nucleic acid binding protein 1 [Source:MGI Symbol;Acc:MGI:1923258]	-
ENSMUSG00000049103	451.306	239.659	169.393	191.92	34.4975	79.513	28.9112	36.7552	263.07	44.9192	2.54766	4.14102e-11	4.28548e-09	Ccr2	9	124101950	124113557	+	6760	protein_coding	chemokine (C-C motif) receptor 2 [Source:MGI Symbol;Acc:MGI:106185]	-
ENSMUSG00000029093	473.997	455.535	23.3969	395.665	0	4.18489	1.11197	3.15044	337.148	2.11183	7.29882	4.33121e-11	4.4567e-09	Sorcs2	5	36017180	36398139	-	8802	protein_coding	sortilin-related VPS10 domain containing receptor 2 [Source:MGI Symbol;Acc:MGI:1932289]	-
ENSMUSG00000029272	1639.66	1426.06	353.76	910.484	113.009	34.5254	23.3513	46.2065	1082.49	54.2731	4.31985	4.51585e-11	4.62028e-09	Sult1e1	5	87575969	87591594	-	1242	protein_coding	sulfotransferase family 1E, member 1 [Source:MGI Symbol;Acc:MGI:98431]	-
ENSMUSG00000000982	184.893	102.45	38.3708	176.457	4.75828	14.6471	18.9035	6.30088	125.543	11.1524	3.48965	5.08818e-11	5.17643e-09	Ccl3	11	83647844	83649355	-	766	protein_coding	chemokine (C-C motif) ligand 3 [Source:MGI Symbol;Acc:MGI:98260]	-
ENSMUSG00000023034	311.796	273.504	90.7798	156.447	22.6018	37.664	50.0385	25.2035	208.132	33.877	2.61864	5.31655e-11	5.37064e-09	Nr4a1	15	101254269	101274795	+	3509	protein_coding	nuclear receptor subfamily 4, group A, member 1 [Source:MGI Symbol;Acc:MGI:1352454]	NGFIB-like
ENSMUSG00000034612	288.264	75.0077	63.6394	171.91	20.2227	15.6934	7.78377	3.15044	149.705	11.7126	3.68372	5.5153e-11	5.51745e-09	Chst11	10	82985498	83195900	+	5527	protein_coding	carbohydrate sulfotransferase 11 [Source:MGI Symbol;Acc:MGI:1927166]	-
ENSMUSG00000052212	230.275	44.8217	28.0762	46.3883	2.37914	1.04622	1.11197	0	87.3904	1.13433	6.30432	5.57304e-11	5.5444e-09	Cd177	7	24743983	24760311	-	2840	protein_coding	CD177 antigen [Source:MGI Symbol;Acc:MGI:1916141]	-
ENSMUSG00000019960	1283.32	1483.69	681.316	794.968	352.113	393.38	312.463	330.796	1060.82	347.188	1.61144	6.06482e-11	6.00051e-09	Dusp6	10	99263231	99267489	+	3132	protein_coding	dual specificity phosphatase 6 [Source:MGI Symbol;Acc:MGI:1914853]	-
ENSMUSG00000029377	200.861	89.6434	16.8457	111.878	1.18957	8.36979	5.55984	4.20059	104.807	4.82995	4.42748	6.65035e-11	6.54388e-09	Ereg	5	91074622	91093646	+	4128	protein_coding	epiregulin [Source:MGI Symbol;Acc:MGI:107508]	-
ENSMUSG00000037868	92.4463	75.9225	23.3969	44.5691	3.56871	7.32356	3.3359	2.10029	59.0837	4.08212	3.85085	6.80219e-11	6.65691e-09	Egr2	10	67535475	67542188	+	3398	protein_coding	early growth response 2 [Source:MGI Symbol;Acc:MGI:95296]	zf-C2H2
ENSMUSG00000040152	18404.4	3381.75	2094.49	6468.89	13.0853	193.551	105.637	29.4041	7587.38	85.4194	6.47241	7.06354e-11	6.87531e-09	Thbs1	2	118111876	118127133	+	6073	protein_coding	thrombospondin 1 [Source:MGI Symbol;Acc:MGI:98737]	-
ENSMUSG00000037974	56.3082	43.907	15.9099	25.4681	0	0	0	0	35.3983	0	7.45549	7.33339e-11	7.09959e-09	Muc5ac	7	141788972	141819231	+	10752	protein_coding	mucin 5, subtypes A and C, tracheobronchial/gastric [Source:MGI Symbol;Acc:MGI:104697]	-
ENSMUSG00000021125	109.255	44.8217	33.6915	68.2181	10.7061	3.13867	2.22394	5.25074	63.9965	5.32987	3.60571	7.52449e-11	7.24564e-09	Arg2	12	79130777	79156301	+	1428	protein_coding	arginase type II [Source:MGI Symbol;Acc:MGI:1330806]	-
ENSMUSG00000052684	1353.92	1169.94	1869.88	1500.8	595.975	222.846	193.482	164.873	1473.63	294.294	2.32523	8.09839e-11	7.71135e-09	Jun	4	95049034	95052222	-	3189	protein_coding	jun proto-oncogene [Source:MGI Symbol;Acc:MGI:96646]	TF_bZIP
ENSMUSG00000047139	479.04	162.822	144.125	221.936	48.7724	57.5423	25.5753	31.5044	251.981	40.8486	2.6258	8.13659e-11	7.71135e-09	Cd24a	10	43578284	43584265	+	2580	protein_coding	CD24a antigen [Source:MGI Symbol;Acc:MGI:88323]	-
ENSMUSG00000005413	2355.7	1445.27	1447.8	1554.46	839.837	522.066	648.277	501.97	1700.81	628.037	1.43803	9.11102e-11	8.52988e-09	Hmox1	8	75093621	75100589	+	1751	protein_coding	heme oxygenase 1 [Source:MGI Symbol;Acc:MGI:96163]	-
ENSMUSG00000003153	1032.04	214.961	136.638	226.484	10.7061	17.7858	5.55984	3.15044	402.53	9.30055	5.43541	9.14237e-11	8.52988e-09	Slc2a3	6	122727809	122801640	-	7245	protein_coding	solute carrier family 2 (facilitated glucose transporter), member 3 [Source:MGI Symbol;Acc:MGI:95757]	-
ENSMUSG00000025283	2486.81	2595.08	1631.23	2182.98	1097.97	956.248	1135.32	828.566	2224.02	1004.53	1.14698	9.89393e-11	9.18351e-09	Sat1	X	155213132	155216449	-	2774	protein_coding	spermidine/spermine N1-acetyl transferase 1 [Source:MGI Symbol;Acc:MGI:98233]	-
ENSMUSG00000032348	422.732	423.519	653.24	622.149	182.004	245.863	136.772	199.528	530.41	191.042	1.47203	9.96666e-11	9.20357e-09	Gsta4	9	78182774	78209349	+	1266	protein_coding	glutathione S-transferase, alpha 4 [Source:MGI Symbol;Acc:MGI:1309515]	-
ENSMUSG00000030413	181.531	65.8605	45.8578	58.2128	8.32699	10.4622	2.22394	1.05015	87.8655	5.51583	3.99905	1.05195e-10	9.61545e-09	Pglyrp1	7	18871331	18890459	+	1837	protein_coding	peptidoglycan recognition protein 1 [Source:MGI Symbol;Acc:MGI:1345092]	-
ENSMUSG00000056054	6093.89	1354.71	1167.97	1851.89	198.658	111.946	38.9189	88.2124	2617.12	109.434	4.58037	1.08063e-10	9.82777e-09	S100a8	3	90668978	90670035	+	694	protein_coding	S100 calcium binding protein A8 (calgranulin A) [Source:MGI Symbol;Acc:MGI:88244]	-
ENSMUSG00000021701	279.86	482.062	264.852	300.16	107.061	139.148	117.869	118.667	331.734	120.686	1.45757	1.23247e-10	1.11523e-08	Plk2	13	110395046	110400844	+	4491	protein_coding	polo like kinase 2 [Source:MGI Symbol;Acc:MGI:1099790]	-
ENSMUSG00000046733	77.3187	40.2481	32.7556	38.2021	0	4.18489	1.11197	6.30088	47.1311	2.89944	3.98611	1.25255e-10	1.12773e-08	Gprc5a	6	135065651	135084709	+	2083	protein_coding	G protein-coupled receptor, family C, group 5, member A [Source:MGI Symbol;Acc:MGI:1891250]	-
ENSMUSG00000038400	130.265	173.798	137.574	141.894	63.0472	55.4498	41.1428	66.1593	145.883	56.4498	1.36919	1.25961e-10	1.12845e-08	Pmepa1	2	173224458	173276533	-	4913	protein_coding	prostate transmembrane protein, androgen induced 1 [Source:MGI Symbol;Acc:MGI:1929600]	-
ENSMUSG00000029161	131.946	140.868	109.497	130.069	51.1515	55.4498	36.6949	56.7079	128.095	50.0011	1.35561	1.34428e-10	1.19834e-08	Cgref1	5	30933143	30945591	-	2082	protein_coding	cell growth regulator with EF hand domain 1 [Source:MGI Symbol;Acc:MGI:1915817]	-
ENSMUSG00000052353	24.3722	22.8682	27.1404	30.016	0	0	0	0	26.0992	0	7.01336	1.36279e-10	1.20885e-08	Cemip	7	83932857	84086502	-	12232	protein_coding	cell migration inducing protein, hyaluronan binding [Source:MGI Symbol;Acc:MGI:2443629]	-
ENSMUSG00000027800	678.22	514.077	325.684	485.713	190.331	180.997	194.594	126.018	500.923	172.985	1.53518	1.4402e-10	1.27126e-08	Tm4sf1	3	57285611	57301988	-	4163	protein_coding	transmembrane 4 superfamily member 1 [Source:MGI Symbol;Acc:MGI:104678]	-
ENSMUSG00000024011	135.308	30.186	59.896	41.8404	3.56871	8.36979	3.3359	3.15044	66.8075	4.60621	3.85142	1.61867e-10	1.41492e-08	Pi16	17	29318877	29329413	+	3987	protein_coding	peptidase inhibitor 16 [Source:MGI Symbol;Acc:MGI:1921366]	-
ENSMUSG00000029135	2112.82	993.395	702.842	1217.92	336.648	387.103	360.278	252.035	1256.74	334.016	1.91197	1.69809e-10	1.47007e-08	Fosl2	5	32135801	32157842	+	9680	protein_coding	fos-like antigen 2 [Source:MGI Symbol;Acc:MGI:102858]	TF_bZIP
ENSMUSG00000037852	130.265	65.8605	56.1525	86.4096	20.2227	12.5547	3.3359	12.6018	84.6719	12.1788	2.80485	1.82013e-10	1.56819e-08	Cpe	8	64592542	64693054	-	2609	protein_coding	carboxypeptidase E [Source:MGI Symbol;Acc:MGI:101932]	-
ENSMUSG00000018819	312.637	220.45	121.664	166.452	57.0994	58.5885	48.9266	29.4041	205.3	48.5046	2.08403	1.86613e-10	1.60016e-08	Lsp1	7	142460809	142494867	+	5174	protein_coding	lymphocyte specific 1 [Source:MGI Symbol;Acc:MGI:96832]	-
ENSMUSG00000030144	939.59	174.713	211.508	467.521	2.37914	27.2018	7.78377	8.40118	448.333	11.4415	5.28637	1.97299e-10	1.67403e-08	Clec4d	6	123262111	123275265	+	1599	protein_coding	C-type lectin domain family 4, member d [Source:MGI Symbol;Acc:MGI:1298389]	-
ENSMUSG00000070305	674.017	802.217	349.081	445.691	195.09	187.274	190.146	178.525	567.752	187.759	1.5968	1.98017e-10	1.67403e-08	Mpzl3	9	45055186	45077436	+	6987	protein_coding	myelin protein zero-like 3 [Source:MGI Symbol;Acc:MGI:2442647]	-
ENSMUSG00000015312	421.051	538.775	234.904	347.457	90.4073	34.5254	85.6215	121.817	385.547	83.0928	2.21482	2.09939e-10	1.76653e-08	Gadd45b	10	80930073	80932204	+	1589	protein_coding	growth arrest and DNA-damage-inducible 45 beta [Source:MGI Symbol;Acc:MGI:107776]	-
ENSMUSG00000021298	73.957	47.5659	30.8839	34.5638	8.32699	2.09245	2.22394	4.20059	46.7426	4.21099	3.49707	2.1095e-10	1.76678e-08	Gpr132	12	112850873	112868228	-	2715	protein_coding	G protein-coupled receptor 132 [Source:MGI Symbol;Acc:MGI:1890220]	-
ENSMUSG00000057933	325.243	236.915	223.674	362.92	64.2368	87.8828	35.583	108.165	287.188	73.9669	1.95472	2.50213e-10	2.08592e-08	Gsta2	9	78331018	78355788	-	1177	protein_coding	glutathione S-transferase, alpha 2 (Yc2) [Source:MGI Symbol;Acc:MGI:95863]	-
ENSMUSG00000037104	363.062	350.341	258.301	270.144	147.507	136.009	161.235	136.519	310.462	145.318	1.09661	2.57598e-10	2.13759e-08	Socs5	17	87107679	87137583	+	4392	protein_coding	suppressor of cytokine signaling 5 [Source:MGI Symbol;Acc:MGI:2385459]	-
ENSMUSG00000027663	337.009	382.357	281.698	319.261	168.919	183.089	165.683	137.569	330.081	163.815	1.01134	2.6093e-10	2.1553e-08	Zmat3	3	32334792	32366014	-	11435	protein_coding	zinc finger matrin type 3 [Source:MGI Symbol;Acc:MGI:1195270]	-
ENSMUSG00000040809	2190.14	773.86	565.268	577.58	57.0994	103.576	20.0154	32.5546	1026.71	53.3114	4.26702	2.75089e-10	2.26188e-08	Chil3	3	106147554	106167564	-	1632	protein_coding	chitinase-like 3 [Source:MGI Symbol;Acc:MGI:1330860]	-
ENSMUSG00000021270	17126.1	19195.6	9972.68	12832.3	6335.65	3763.27	4891.55	6185.37	14781.7	5293.96	1.48143	2.78115e-10	2.27637e-08	Hsp90aa1	12	110690605	110702728	-	3931	protein_coding	heat shock protein 90, alpha (cytosolic), class A member 1 [Source:MGI Symbol;Acc:MGI:96250]	-
ENSMUSG00000064339	36680.2	46356.6	15106.9	17301	9222.74	5799.22	6423.84	5414.56	28861.2	6715.09	2.10368	2.90184e-10	2.35543e-08	mt-Rnr2	MT	1094	2675	+	1582	Mt_rRNA	mitochondrially encoded 16S rRNA [Source:MGI Symbol;Acc:MGI:102492]	-
ENSMUSG00000022534	151.276	89.6434	53.3448	80.0425	17.8436	23.0169	17.7915	12.6018	93.5766	17.8134	2.39491	2.9039e-10	2.35543e-08	Mefv	16	3707218	3718097	-	3251	protein_coding	Mediterranean fever [Source:MGI Symbol;Acc:MGI:1859396]	-
ENSMUSG00000040511	951.356	1012.6	362.183	482.074	187.952	151.702	171.243	212.13	702.055	180.757	1.95779	3.10709e-10	2.50894e-08	Pvr	7	19903578	19921160	-	6122	protein_coding	poliovirus receptor [Source:MGI Symbol;Acc:MGI:107741]	-
ENSMUSG00000029082	252.967	73.1783	68.3188	76.4043	15.4644	18.832	6.67181	11.5516	117.717	13.13	3.16499	3.38799e-10	2.72355e-08	Bst1	5	43818885	43843986	+	3317	protein_coding	bone marrow stromal cell antigen 1 [Source:MGI Symbol;Acc:MGI:105370]	-
ENSMUSG00000064340	129.425	147.271	142.253	95.5053	54.7202	50.2187	35.583	32.5546	128.614	43.2691	1.57441	3.71999e-10	2.96398e-08	mt-Tl1	MT	2676	2750	+	75	Mt_tRNA	mitochondrially encoded tRNA leucine 1 [Source:MGI Symbol;Acc:MGI:102482]	-
ENSMUSG00000027360	1286.68	390.589	350.017	658.532	162.971	145.425	125.652	122.867	671.456	139.229	2.27052	3.8145e-10	2.99595e-08	Hdc	2	126593667	126619299	-	6389	protein_coding	histidine decarboxylase [Source:MGI Symbol;Acc:MGI:96062]	-
ENSMUSG00000028480	336.168	123.488	67.3829	177.367	30.9288	28.248	25.5753	25.2035	176.102	27.4889	2.6814	3.82666e-10	2.99595e-08	Glipr2	4	43957401	43979118	+	2320	protein_coding	GLI pathogenesis-related 2 [Source:MGI Symbol;Acc:MGI:1917770]	-
ENSMUSG00000026832	358.019	167.395	86.1004	153.718	32.1184	33.4792	13.3436	37.8053	191.308	29.1866	2.7121	4.18708e-10	3.24986e-08	Cytip	2	58129137	58195532	-	6744	protein_coding	cytohesin 1 interacting protein [Source:MGI Symbol;Acc:MGI:2183535]	-
ENSMUSG00000022893	983.292	836.062	443.604	613.053	256.947	223.892	279.104	267.788	719.003	256.933	1.48508	4.22961e-10	3.26878e-08	Adamts1	16	85793827	85803113	-	5302	protein_coding	a disintegrin-like and metallopeptidase (reprolysin type) with thrombospondin type 1 motif, 1 [Source:MGI Symbol;Acc:MGI:109249]	-
ENSMUSG00000030200	125.223	203.984	29.0121	63.6702	5.94785	14.6471	2.22394	5.25074	105.472	7.01741	3.9024	4.88854e-10	3.71426e-08	Bcl2l14	6	134396318	134438736	+	4093	protein_coding	BCL2-like 14 (apoptosis facilitator) [Source:MGI Symbol;Acc:MGI:1914063]	-
ENSMUSG00000097971	5048.41	7869.41	1880.17	3503.68	831.51	727.125	1097.51	1303.23	4575.42	989.845	2.2086	5.18048e-10	3.91953e-08	Gm26917	17	39843013	39846341	+	3329	lincRNA	predicted gene, 26917 [Source:MGI Symbol;Acc:MGI:5504032]	-
ENSMUSG00000050244	913.537	774.775	613.934	615.782	384.231	337.93	335.814	377.003	729.507	358.745	1.02461	5.35753e-10	4.03653e-08	Heatr1	13	12395027	12440289	+	7828	protein_coding	HEAT repeat containing 1 [Source:MGI Symbol;Acc:MGI:2442524]	-
ENSMUSG00000041153	215.148	240.574	92.6516	159.176	48.7724	53.3574	23.3513	31.5044	176.887	39.2464	2.17318	5.67584e-10	4.25853e-08	Osgin2	4	15997121	16013888	-	5571	protein_coding	oxidative stress induced growth inhibitor family member 2 [Source:MGI Symbol;Acc:MGI:2384798]	-
ENSMUSG00000026068	163.042	50.3101	31.8197	54.5745	4.75828	9.41601	1.11197	2.10029	74.9365	4.34664	4.10339	5.75957e-10	4.30342e-08	Il18rap	1	40515362	40551705	+	6752	protein_coding	interleukin 18 receptor accessory protein [Source:MGI Symbol;Acc:MGI:1338888]	-
ENSMUSG00000032515	1103.47	687.876	531.577	842.266	302.151	340.023	196.818	215.28	791.298	263.568	1.58639	5.82705e-10	4.33586e-08	Csrnp1	9	119971163	119984658	-	3473	protein_coding	cysteine-serine-rich nuclear protein 1 [Source:MGI Symbol;Acc:MGI:2387989]	-
ENSMUSG00000056515	373.987	246.062	264.852	276.511	140.369	137.055	127.876	137.569	290.353	135.718	1.09832	6.20176e-10	4.57685e-08	Rab31	17	65651729	65772752	-	3813	protein_coding	RAB31, member RAS oncogene family [Source:MGI Symbol;Acc:MGI:1914603]	-
ENSMUSG00000026728	2483.44	972.356	854.453	1074.21	305.72	410.12	361.389	352.849	1346.12	357.52	1.91269	6.64722e-10	4.88557e-08	Vim	2	13573927	13582826	+	4743	protein_coding	vimentin [Source:MGI Symbol;Acc:MGI:98932]	-
ENSMUSG00000029379	1337.95	78.6667	62.7036	753.128	1.18957	5.23112	2.22394	0	558.112	2.16116	8.00681	7.09042e-10	5.16912e-08	Cxcl3	5	90786103	90789600	+	3498	protein_coding	chemokine (C-X-C motif) ligand 3 [Source:MGI Symbol;Acc:MGI:3037818]	-
ENSMUSG00000032691	332.807	108.853	91.7157	181.915	21.4123	33.4792	42.2548	23.1032	178.822	30.0624	2.5725	7.51495e-10	5.45652e-08	Nlrp3	11	59541568	59566956	+	4057	protein_coding	NLR family, pyrin domain containing 3 [Source:MGI Symbol;Acc:MGI:2653833]	-
ENSMUSG00000023088	218.509	128.062	107.626	128.25	41.635	37.664	52.2625	47.2566	145.612	44.7045	1.70541	8.22667e-10	5.94931e-08	Abcc1	16	14361558	14475737	+	15092	protein_coding	ATP-binding cassette, sub-family C (CFTR/MRP), member 1 [Source:MGI Symbol;Acc:MGI:102676]	-
ENSMUSG00000043953	161.361	235.085	146.932	120.973	11.8957	38.7103	53.3744	36.7552	166.088	35.1839	2.2346	8.61008e-10	6.20167e-08	Ccrl2	9	111054486	111057519	-	2598	protein_coding	chemokine (C-C motif) receptor-like 2 [Source:MGI Symbol;Acc:MGI:1920904]	-
ENSMUSG00000028525	575.688	494.868	291.057	458.426	102.303	209.245	124.54	90.3127	455.01	131.6	1.78883	8.69257e-10	6.23055e-08	Pde4b	4	102087543	102607259	+	10560	protein_coding	phosphodiesterase 4B, cAMP specific [Source:MGI Symbol;Acc:MGI:99557]	-
ENSMUSG00000050953	534.508	319.24	295.736	413.856	149.886	180.997	130.1	155.422	390.835	154.101	1.34269	1.09107e-09	7.64474e-08	Gja1	10	56377330	56402513	+	10257	protein_coding	gap junction protein, alpha 1 [Source:MGI Symbol;Acc:MGI:95713]	-
ENSMUSG00000053101	90.7654	40.2481	22.461	37.2926	4.75828	1.04622	4.44787	3.15044	47.6918	3.3507	3.85009	1.16784e-09	8.11943e-08	Gpr141	13	19749682	19824257	-	5974	protein_coding	G protein-coupled receptor 141 [Source:MGI Symbol;Acc:MGI:2672983]	-
ENSMUSG00000095079	184.893	211.302	102.01	56.3936	16.654	11.5085	31.1351	26.2537	138.65	21.3878	2.69698	1.22638e-09	8.49363e-08	Igha	12	113254830	113260236	-	2668	IG_C_gene	immunoglobulin heavy constant alpha [Source:MGI Symbol;Acc:MGI:96444]	-
ENSMUSG00000079597	239.52	33.845	27.1404	179.186	0	0	0	0	119.923	0	9.21403	1.38734e-09	9.53508e-08	Gm5483	16	36184212	36188111	+	1862	protein_coding	predicted gene 5483 [Source:MGI Symbol;Acc:MGI:3645124]	-
ENSMUSG00000110729	100.01	134.465	10.2946	139.165	0	0	0	0	95.9837	0	8.89264	1.59997e-09	1.09131e-07	Gm47117	9	122008354	122012140	-	2232	lincRNA	predicted gene, 47117 [Source:MGI Symbol;Acc:MGI:6095861]	-
ENSMUSG00000029762	172.286	164.651	94.5233	168.271	42.8245	47.0801	65.6061	38.8554	149.933	48.5915	1.62684	1.62767e-09	1.10602e-07	Akr1b8	6	34354119	34368463	+	1499	protein_coding	aldo-keto reductase family 1, member B8 [Source:MGI Symbol;Acc:MGI:107673]	-
ENSMUSG00000052397	763.102	444.558	248.007	423.862	153.455	141.24	100.077	131.268	469.882	131.51	1.83786	1.70499e-09	1.14988e-07	Ezr	17	6738041	6782784	-	3290	protein_coding	ezrin [Source:MGI Symbol;Acc:MGI:98931]	-
ENSMUSG00000006777	108.414	198.496	14.974	55.484	4.75828	2.09245	8.89574	5.25074	94.3421	5.2493	4.17203	1.87557e-09	1.25552e-07	Krt23	11	99477974	99493137	-	1565	protein_coding	keratin 23 [Source:MGI Symbol;Acc:MGI:2148866]	-
ENSMUSG00000021728	177.329	74.093	58.0242	95.5053	17.8436	27.2018	12.2316	12.6018	101.238	17.4697	2.53454	1.92118e-09	1.28129e-07	Emb	13	117208536	117274415	+	6906	protein_coding	embigin [Source:MGI Symbol;Acc:MGI:95321]	-
ENSMUSG00000040907	75.6379	46.6512	23.3969	32.7447	4.75828	6.27734	2.22394	1.05015	44.6076	3.57743	3.64626	1.95756e-09	1.30073e-07	Atp1a3	7	24978167	25005958	-	5958	protein_coding	ATPase, Na+/K+ transporting, alpha 3 polypeptide [Source:MGI Symbol;Acc:MGI:88107]	-
ENSMUSG00000076609	205.063	399.736	56.1525	49.117	13.0853	14.6471	20.0154	15.7522	177.517	15.875	3.48279	2.31759e-09	1.52309e-07	Igkc	6	70726435	70726966	+	532	IG_C_gene	immunoglobulin kappa constant [Source:MGI Symbol;Acc:MGI:96495]	-
ENSMUSG00000032413	227.754	143.612	113.241	137.346	32.1184	56.4961	47.8146	55.6578	155.488	48.0217	1.69233	2.67476e-09	1.73879e-07	Rasa2	9	96539300	96631617	-	15856	protein_coding	RAS p21 protein activator 2 [Source:MGI Symbol;Acc:MGI:2149960]	-
ENSMUSG00000020075	1619.49	1577.91	1031.33	1158.8	735.154	512.65	590.455	637.439	1346.88	618.925	1.12234	2.84545e-09	1.82993e-07	Ddx21	10	62580251	62602281	-	5177	protein_coding	DEAD (Asp-Glu-Ala-Asp) box polypeptide 21 [Source:MGI Symbol;Acc:MGI:1860494]	-
ENSMUSG00000005125	1063.97	1158.96	490.398	658.532	159.402	230.169	343.598	142.82	842.966	218.997	1.94463	3.04183e-09	1.94926e-07	Ndrg1	15	66929318	66969640	-	6596	protein_coding	N-myc downstream regulated gene 1 [Source:MGI Symbol;Acc:MGI:1341799]	-
ENSMUSG00000030069	79.84	21.0388	17.7816	11.8245	0	0	0	0	32.6212	0	7.33814	3.32623e-09	2.10159e-07	Prok2	6	99711299	99726392	-	1917	protein_coding	prokineticin 2 [Source:MGI Symbol;Acc:MGI:1354178]	-
ENSMUSG00000025473	1573.27	177.457	166.586	575.761	11.8957	28.248	3.3359	14.7021	623.268	14.5454	5.41905	3.34806e-09	2.10799e-07	Adam8	7	139978932	139992562	-	4638	protein_coding	a disintegrin and metallopeptidase domain 8 [Source:MGI Symbol;Acc:MGI:107825]	-
ENSMUSG00000048279	429.455	486.636	112.305	201.016	22.6018	73.2356	36.6949	57.7581	307.353	47.5726	2.68872	3.46165e-09	2.17192e-07	Sacs	14	61138457	61240695	+	20414	protein_coding	sacsin [Source:MGI Symbol;Acc:MGI:1354724]	-
ENSMUSG00000018648	44.5423	79.5814	29.948	49.117	8.32699	5.23112	10.0077	9.45132	50.7972	8.25429	2.62433	3.64911e-09	2.26585e-07	Dusp14	11	84048041	84069261	-	1945	protein_coding	dual specificity phosphatase 14 [Source:MGI Symbol;Acc:MGI:1927168]	-
ENSMUSG00000048285	356.338	450.046	165.65	230.122	72.5638	93.1139	93.4053	94.5132	300.539	88.3991	1.76481	3.67615e-09	2.27479e-07	Frmd6	12	70825514	70902234	+	6392	protein_coding	FERM domain containing 6 [Source:MGI Symbol;Acc:MGI:2442579]	-
ENSMUSG00000090124	54.6274	55.7984	26.2045	149.17	5.94785	8.36979	5.55984	9.45132	71.4501	7.3322	3.27909	3.96594e-09	2.40099e-07	Ugt1a7c	1	88095062	88220002	+	4219	protein_coding	UDP glucuronosyltransferase 1 family, polypeptide A7C [Source:MGI Symbol;Acc:MGI:3032636]	-
ENSMUSG00000049128	39.4998	28.3566	8.42287	22.7394	0	0	0	0	24.7546	0	6.93985	3.97343e-09	2.40099e-07	Ivl	3	92570902	92573735	-	1922	protein_coding	involucrin [Source:MGI Symbol;Acc:MGI:96626]	-
ENSMUSG00000023046	159.68	72.2636	158.163	54.5745	22.6018	27.2018	11.1197	17.8525	111.17	19.694	2.49663	4.16126e-09	2.50608e-07	Igfbp6	15	102144362	102149511	+	1112	protein_coding	insulin-like growth factor binding protein 6 [Source:MGI Symbol;Acc:MGI:96441]	-
ENSMUSG00000030427	60.5103	19.2093	25.2686	38.2021	1.18957	1.04622	1.11197	1.05015	35.7976	1.09948	5.03097	4.22221e-09	2.52589e-07	Lilra6	7	3908280	3915503	-	3050	protein_coding	leukocyte immunoglobulin-like receptor, subfamily A (with TM domain), member 6 [Source:MGI Symbol;Acc:MGI:1195969]	-
ENSMUSG00000027737	516.859	103.364	175.008	342.91	0	12.5547	1.11197	2.10029	284.535	3.94174	6.15928	4.50718e-09	2.68744e-07	Slc7a11	3	49892526	50443614	-	13922	protein_coding	solute carrier family 7 (cationic amino acid transporter, y+ system), member 11 [Source:MGI Symbol;Acc:MGI:1347355]	-
ENSMUSG00000058755	787.474	153.674	35.5632	258.319	0	3.13867	3.3359	0	308.758	1.61864	7.5671	4.65955e-09	2.76913e-07	Osm	11	4236420	4241026	+	2272	protein_coding	oncostatin M [Source:MGI Symbol;Acc:MGI:104749]	-
ENSMUSG00000082361	107.574	116.171	96.395	83.6808	26.1705	37.664	35.583	48.3068	100.955	36.9311	1.44521	4.80809e-09	2.848e-07	Btc	5	91357261	91402994	-	4520	protein_coding	betacellulin, epidermal growth factor family member [Source:MGI Symbol;Acc:MGI:99439]	-
ENSMUSG00000104348	242.882	78.6667	58.0242	86.4096	7.13742	19.8782	22.2394	8.40118	116.496	14.4141	3.01277	5.21045e-09	3.05617e-07	Gm37691	1	193281271	193283843	+	2573	TEC	predicted gene, 37691 [Source:MGI Symbol;Acc:MGI:5610919]	-
ENSMUSG00000024803	118.499	29.2713	22.461	56.3936	2.37914	0	6.67181	1.05015	56.6563	2.52527	4.50773	5.90633e-09	3.44192e-07	Ankrd1	19	36111965	36119844	-	1765	protein_coding	ankyrin repeat domain 1 (cardiac muscle) [Source:MGI Symbol;Acc:MGI:1097717]	-
ENSMUSG00000028961	1888.43	1639.19	1133.34	1431.67	808.908	677.953	632.71	829.616	1523.16	737.297	1.047	6.3397e-09	3.68255e-07	Pgd	4	149149991	149166771	-	6447	protein_coding	phosphogluconate dehydrogenase [Source:MGI Symbol;Acc:MGI:97553]	-
ENSMUSG00000056498	59.6699	25.6124	28.0762	36.383	4.75828	3.13867	5.55984	5.25074	37.4354	4.67688	3.00722	6.74173e-09	3.89097e-07	Tmem154	3	84666192	84704575	+	4738	protein_coding	transmembrane protein 154 [Source:MGI Symbol;Acc:MGI:2444725]	-
ENSMUSG00000006445	1333.75	1572.42	718.751	755.856	475.828	327.468	333.59	360.2	1095.19	374.272	1.54957	6.97716e-09	4.01399e-07	Epha2	4	141301240	141329384	+	4674	protein_coding	Eph receptor A2 [Source:MGI Symbol;Acc:MGI:95278]	-
ENSMUSG00000078941	162.201	198.496	145.061	163.723	90.4073	71.1432	83.3976	77.7109	167.37	80.6648	1.05544	7.35526e-09	4.20464e-07	Ak6	13	100650979	100666359	+	2769	protein_coding	adenylate kinase 6 [Source:MGI Symbol;Acc:MGI:5510732]	-
ENSMUSG00000031825	212.626	48.4806	60.8318	100.963	11.8957	16.7396	14.4556	19.9528	105.725	15.7609	2.74381	7.52726e-09	4.28881e-07	Crispld2	8	119992438	120052793	+	4777	protein_coding	cysteine-rich secretory protein LCCL domain containing 2 [Source:MGI Symbol;Acc:MGI:1926142]	-
ENSMUSG00000054675	94.1271	54.8837	59.896	80.9521	15.4644	18.832	27.7992	19.9528	72.4647	20.5121	1.82089	7.55013e-09	4.28881e-07	Tmem119	5	113793729	113800516	-	2315	protein_coding	transmembrane protein 119 [Source:MGI Symbol;Acc:MGI:2385228]	-
ENSMUSG00000048911	315.998	385.101	252.686	272.872	90.4073	139.148	135.66	156.472	306.664	130.422	1.23124	7.67237e-09	4.33738e-07	Rnf24	2	131298064	131352892	-	6801	protein_coding	ring finger protein 24 [Source:MGI Symbol;Acc:MGI:1261771]	-
ENSMUSG00000074570	47.0636	20.124	17.7816	38.2021	0	1.04622	0	0	30.7928	0.261556	6.5334	7.68381e-09	4.33738e-07	Cass4	2	172393794	172433757	+	5340	protein_coding	Cas scaffolding protein family member 4 [Source:MGI Symbol;Acc:MGI:2444482]	-
ENSMUSG00000035373	375.668	181.116	71.1264	207.383	20.2227	47.0801	34.471	9.45132	208.823	27.8063	2.90809	7.80282e-09	4.39079e-07	Ccl7	11	82045712	82047525	+	801	protein_coding	chemokine (C-C motif) ligand 7 [Source:MGI Symbol;Acc:MGI:99512]	-
ENSMUSG00000059657	97.4888	26.5271	22.461	44.5691	3.56871	0	0	0	47.7615	0.892178	5.83915	7.82772e-09	4.39108e-07	Stfa2l1	16	36156811	36161953	+	419	protein_coding	stefin A2 like 1 [Source:MGI Symbol;Acc:MGI:3524944]	-
ENSMUSG00000026074	1137.09	712.573	437.989	627.606	211.744	235.4	313.575	201.628	728.815	240.587	1.59938	7.87569e-09	4.40427e-07	Map4k4	1	39900913	40026310	+	9579	protein_coding	mitogen-activated protein kinase kinase kinase kinase 4 [Source:MGI Symbol;Acc:MGI:1349394]	-
ENSMUSG00000032060	193.297	130.806	174.073	88.2287	57.0994	34.5254	50.0385	33.6047	146.601	43.817	1.74722	8.93112e-09	4.94839e-07	Cryab	9	50751325	50756636	+	1479	protein_coding	crystallin, alpha B [Source:MGI Symbol;Acc:MGI:88516]	-
ENSMUSG00000073274	47.0636	78.6667	18.7175	19.1011	2.37914	0	1.11197	2.10029	40.8872	1.39785	4.89197	9.07273e-09	5.01143e-07	Gm14636	X	19156981	19167241	-	7009	processed_transcript	predicted gene 14636 [Source:MGI Symbol;Acc:MGI:3641976]	-
ENSMUSG00000020439	134.467	139.039	120.728	118.245	45.2037	66.9583	58.9343	63.0088	128.12	58.5263	1.12625	9.3209e-09	5.11712e-07	Smtn	11	3517523	3540612	-	4380	protein_coding	smoothelin [Source:MGI Symbol;Acc:MGI:1354727]	-
ENSMUSG00000036478	3273.44	3276.56	1492.72	2318.51	836.268	641.335	1215.38	869.522	2590.31	890.626	1.54037	1.0044e-08	5.49127e-07	Btg1	10	96617006	96622809	+	5276	protein_coding	B cell translocation gene 1, anti-proliferative [Source:MGI Symbol;Acc:MGI:88215]	-
ENSMUSG00000039899	567.284	240.574	217.123	399.303	105.872	112.992	116.757	105.015	356.071	110.159	1.69318	1.00634e-08	5.49127e-07	Fgl2	5	21372642	21378374	+	3788	protein_coding	fibrinogen-like protein 2 [Source:MGI Symbol;Acc:MGI:103266]	-
ENSMUSG00000030707	1329.55	627.504	339.722	462.973	220.071	128.685	134.548	147.021	689.936	157.581	2.13147	1.0229e-08	5.56478e-07	Coro1a	7	126699773	126707787	-	2783	protein_coding	coronin, actin binding protein 1A [Source:MGI Symbol;Acc:MGI:1345961]	-
ENSMUSG00000039232	485.763	82.3256	72.0623	167.362	24.981	18.832	31.1351	22.0531	201.878	24.2503	3.05938	1.07216e-08	5.81519e-07	Stx11	10	12938209	12964298	-	4209	protein_coding	syntaxin 11 [Source:MGI Symbol;Acc:MGI:1921982]	-
ENSMUSG00000042608	1549.74	1531.26	976.117	1146.97	662.591	569.146	704.988	653.192	1301.02	647.479	1.00709	1.11553e-08	6.01418e-07	Stk40	4	126103957	126141029	+	4117	protein_coding	serine/threonine kinase 40 [Source:MGI Symbol;Acc:MGI:1921428]	-
ENSMUSG00000036931	122.701	57.6279	29.0121	37.2926	3.56871	10.4622	7.78377	4.20059	61.6585	6.50383	3.2396	1.12286e-08	6.03562e-07	Nfkbid	7	30421732	30428746	+	2346	protein_coding	nuclear factor of kappa light polypeptide gene enhancer in B cells inhibitor, delta [Source:MGI Symbol;Acc:MGI:3041243]	-
ENSMUSG00000037035	1394.26	708.915	375.286	641.25	249.81	194.598	193.482	216.33	779.927	213.555	1.86934	1.17243e-08	6.28333e-07	Inhbb	1	119415465	119422248	-	4255	protein_coding	inhibin beta-B [Source:MGI Symbol;Acc:MGI:96571]	-
ENSMUSG00000073676	4772.75	6101.24	2529.67	3542.79	1762.94	1484.59	1591.23	1731.69	4236.61	1642.61	1.36698	1.1854e-08	6.33395e-07	Hspe1	1	55088132	55091307	+	1474	protein_coding	heat shock protein 1 (chaperonin 10) [Source:MGI Symbol;Acc:MGI:104680]	-
ENSMUSG00000029304	9890.91	5031.92	3024.75	5182.76	1291.87	1367.41	2047.13	2015.23	5782.58	1680.41	1.7829	1.26722e-08	6.75112e-07	Spp1	5	104435118	104441050	+	1648	protein_coding	secreted phosphoprotein 1 [Source:MGI Symbol;Acc:MGI:98389]	-
ENSMUSG00000092035	55.4678	66.7752	57.0883	48.2074	14.2748	13.6009	12.2316	24.1534	56.8847	16.0652	1.81855	1.2994e-08	6.90213e-07	Peg10	6	4747306	4760517	+	6667	protein_coding	paternally expressed 10 [Source:MGI Symbol;Acc:MGI:2157785]	-
ENSMUSG00000024590	635.358	206.729	167.521	321.08	58.2889	94.1601	72.2779	73.5103	332.672	74.5593	2.15716	1.3161e-08	6.97028e-07	Lmnb1	18	56707813	56753424	+	2962	protein_coding	lamin B1 [Source:MGI Symbol;Acc:MGI:96795]	-
ENSMUSG00000057541	297.509	339.364	261.109	239.218	160.592	125.547	112.309	152.271	284.3	137.68	1.04717	1.32568e-08	7.00046e-07	Pus7	5	23740648	23783711	-	8289	protein_coding	pseudouridylate synthase 7 [Source:MGI Symbol;Acc:MGI:1925947]	-
ENSMUSG00000078763	327.764	183.86	67.3829	175.548	35.6871	32.4329	45.5907	13.6519	188.639	31.8407	2.56974	1.33685e-08	7.03877e-07	Slfn1	11	83116849	83122670	+	1864	protein_coding	schlafen 1 [Source:MGI Symbol;Acc:MGI:1313259]	-
ENSMUSG00000025790	167.244	175.628	169.393	191.011	107.061	77.4205	91.1814	70.3599	175.819	86.5058	1.02737	1.3961e-08	7.32161e-07	Slco3a1	7	74275419	74554780	-	8474	protein_coding	solute carrier organic anion transporter family, member 3a1 [Source:MGI Symbol;Acc:MGI:1351867]	-
ENSMUSG00000034640	939.59	579.023	290.121	485.713	171.298	212.383	128.988	111.316	573.612	155.996	1.87894	1.3987e-08	7.32161e-07	Tiparp	3	65528410	65555518	+	4358	protein_coding	TCDD-inducible poly(ADP-ribose) polymerase [Source:MGI Symbol;Acc:MGI:2159210]	-
ENSMUSG00000029915	136.148	20.124	34.6273	59.1223	4.75828	7.32356	4.44787	1.05015	62.5055	4.39497	3.83317	1.45665e-08	7.60288e-07	Clec5a	6	40574894	40585821	-	3840	protein_coding	C-type lectin domain family 5, member a [Source:MGI Symbol;Acc:MGI:1345151]	-
ENSMUSG00000024659	580.731	233.256	234.904	209.202	72.5638	92.0677	41.1428	91.3628	314.523	74.2843	2.08152	1.48507e-08	7.7288e-07	Anxa1	19	20373428	20390944	-	2608	protein_coding	annexin A1 [Source:MGI Symbol;Acc:MGI:96819]	-
ENSMUSG00000028249	4486.17	4032.12	2151.57	2987.95	1616.63	1443.79	1443.33	1353.64	3414.45	1464.35	1.22154	1.50984e-08	7.83507e-07	Sdcbp	4	6365650	6408423	+	6904	protein_coding	syndecan binding protein [Source:MGI Symbol;Acc:MGI:1337026]	-
ENSMUSG00000050092	21.8509	15.5504	14.974	15.4628	0	0	0	0	16.9595	0	6.39383	1.60494e-08	8.2572e-07	Sprr2b	3	92316620	92318085	+	784	protein_coding	small proline-rich protein 2B [Source:MGI Symbol;Acc:MGI:1330352]	-
ENSMUSG00000029378	29.4147	28.3566	10.2946	12.734	0	0	0	0	20.2	0	6.64627	1.64346e-08	8.43125e-07	Areg	5	91139599	91148432	+	1215	protein_coding	amphiregulin [Source:MGI Symbol;Acc:MGI:88068]	-
ENSMUSG00000027506	1697.65	1030.9	893.76	1154.25	586.458	496.956	514.841	572.33	1194.14	542.646	1.13831	1.75241e-08	8.91403e-07	Tpd52	3	8925593	9004723	-	7487	protein_coding	tumor protein D52 [Source:MGI Symbol;Acc:MGI:107749]	-
ENSMUSG00000022952	263.892	115.256	98.2668	91.867	44.0141	30.3405	22.2394	15.7522	142.32	28.0865	2.34692	1.81118e-08	9.16119e-07	Runx1	16	92601466	92826149	-	12025	protein_coding	runt related transcription factor 1 [Source:MGI Symbol;Acc:MGI:99852]	Runt
ENSMUSG00000019577	1898.51	1245.86	518.474	203.745	63.0472	89.9752	82.2856	70.3599	966.647	76.417	3.66086	1.83602e-08	9.23068e-07	Pdk4	6	5483351	5496309	-	3511	protein_coding	pyruvate dehydrogenase kinase, isoenzyme 4 [Source:MGI Symbol;Acc:MGI:1351481]	-
ENSMUSG00000000628	263.052	141.783	120.728	150.08	51.1515	47.0801	68.942	32.5546	168.911	49.932	1.76132	1.84029e-08	9.23068e-07	Hk2	6	82725025	82774454	-	5969	protein_coding	hexokinase 2 [Source:MGI Symbol;Acc:MGI:1315197]	-
ENSMUSG00000020363	229.435	57.6279	76.7417	128.25	13.0853	32.4329	20.0154	10.5015	123.014	19.0088	2.69189	1.95268e-08	9.6865e-07	Gfpt2	11	49794178	49838613	+	5591	protein_coding	glutamine fructose-6-phosphate transaminase 2 [Source:MGI Symbol;Acc:MGI:1338883]	-
ENSMUSG00000041313	183.212	130.806	71.1264	115.516	21.4123	33.4792	44.4787	14.7021	125.165	28.518	2.13487	1.98884e-08	9.83876e-07	Slc7a1	5	148327410	148399904	-	11530	protein_coding	solute carrier family 7 (cationic amino acid transporter, y+ system), member 1 [Source:MGI Symbol;Acc:MGI:88117]	-
ENSMUSG00000047407	695.868	768.372	359.376	405.67	162.971	204.014	237.961	197.428	557.322	200.593	1.4741	2.01998e-08	9.96544e-07	Tgif1	17	70844205	70853546	-	5625	protein_coding	TGFB-induced factor homeobox 1 [Source:MGI Symbol;Acc:MGI:1194497]	Homeobox
ENSMUSG00000031574	96.6484	116.171	54.2807	74.5851	13.0853	31.3867	23.3513	21.0029	85.4212	22.2066	1.93774	2.04933e-08	1.00826e-06	Star	8	25806555	25815982	+	4113	protein_coding	steroidogenic acute regulatory protein [Source:MGI Symbol;Acc:MGI:102760]	-
ENSMUSG00000035199	1337.11	1552.29	841.351	1127.87	650.695	541.944	551.536	567.079	1214.66	577.814	1.07225	2.09017e-08	1.02276e-06	Arl6ip5	6	97210689	97233315	+	1442	protein_coding	ADP-ribosylation factor-like 6 interacting protein 5 [Source:MGI Symbol;Acc:MGI:1929501]	-
ENSMUSG00000036067	109.255	54.8837	44.922	55.484	21.4123	6.27734	8.89574	10.5015	66.1361	11.7717	2.50531	2.10434e-08	1.02625e-06	Slc2a6	2	27021363	27027998	-	3211	protein_coding	solute carrier family 2 (facilitated glucose transporter), member 6 [Source:MGI Symbol;Acc:MGI:2443286]	-
ENSMUSG00000027722	156.318	142.698	125.407	141.894	82.0804	59.6347	67.83	67.2094	141.579	69.1886	1.03738	2.11197e-08	1.02625e-06	Spata5	3	37419896	37579096	+	3887	protein_coding	spermatogenesis associated 5 [Source:MGI Symbol;Acc:MGI:1927170]	-
ENSMUSG00000018900	1495.95	1439.78	1272.79	1069.66	383.042	638.196	452.571	755.056	1319.55	557.216	1.24304	2.11439e-08	1.02625e-06	Slc22a5	11	53864542	53891660	-	3071	protein_coding	solute carrier family 22 (organic cation transporter), member 5 [Source:MGI Symbol;Acc:MGI:1329012]	-
ENSMUSG00000041773	557.199	336.62	225.546	376.564	143.938	145.425	122.316	139.67	373.982	137.837	1.44067	2.12824e-08	1.03019e-06	Enc1	13	97241105	97253034	+	4737	protein_coding	ectodermal-neural cortex 1 [Source:MGI Symbol;Acc:MGI:109610]	-
ENSMUSG00000008734	94.1271	50.3101	51.4731	45.4787	5.94785	14.6471	17.7915	11.5516	60.3473	12.4845	2.26852	2.15832e-08	1.04196e-06	Gprc5b	7	118972047	118995211	-	4630	protein_coding	G protein-coupled receptor, family C, group 5, member B [Source:MGI Symbol;Acc:MGI:1927596]	-
ENSMUSG00000027405	784.953	994.31	440.797	521.186	306.909	171.581	231.289	237.333	685.311	236.778	1.53419	2.2036e-08	1.0597e-06	Nop56	2	130274430	130279313	+	4099	protein_coding	NOP56 ribonucleoprotein [Source:MGI Symbol;Acc:MGI:1914384]	-
ENSMUSG00000028633	423.572	236.915	210.572	292.883	133.232	94.1601	70.054	110.265	290.985	101.928	1.51524	2.46887e-08	1.17578e-06	Ctps	4	120539868	120570276	-	3316	protein_coding	cytidine 5'-triphosphate synthase [Source:MGI Symbol;Acc:MGI:1858304]	-
ENSMUSG00000034931	1119.44	1298.91	467.001	792.239	360.44	280.388	308.015	317.144	919.399	316.497	1.53892	2.48923e-08	1.17957e-06	Dhx8	11	101732919	101767358	+	5032	protein_coding	DEAH (Asp-Glu-Ala-His) box polypeptide 8 [Source:MGI Symbol;Acc:MGI:1306823]	-
ENSMUSG00000029415	516.859	477.488	349.081	432.957	240.293	190.413	180.139	260.437	444.096	217.82	1.02836	2.62927e-08	1.24266e-06	Sdad1	5	92284010	92310479	-	6537	protein_coding	SDA1 domain containing 1 [Source:MGI Symbol;Acc:MGI:2140779]	-
ENSMUSG00000038187	163.882	187.519	104.818	129.16	64.2368	59.6347	46.7026	59.8584	146.345	57.6081	1.34612	2.65313e-08	1.24739e-06	Btbd10	7	113315626	113369392	-	5801	protein_coding	BTB (POZ) domain containing 10 [Source:MGI Symbol;Acc:MGI:1916065]	-
ENSMUSG00000021958	78.9996	94.217	68.3188	98.234	38.0663	35.5716	26.6872	29.4041	84.9424	32.4323	1.39092	2.75598e-08	1.29237e-06	Pinx1	14	63860364	63919859	+	1946	protein_coding	PIN2/TERF1 interacting, telomerase inhibitor 1 [Source:MGI Symbol;Acc:MGI:1919650]	-
ENSMUSG00000044864	474.838	591.829	333.171	372.926	162.971	176.812	187.923	239.434	443.191	191.785	1.20776	2.9144e-08	1.35606e-06	Ankrd50	3	38449259	38484844	-	8490	protein_coding	ankyrin repeat domain 50 [Source:MGI Symbol;Acc:MGI:2139777]	-
ENSMUSG00000117310	184.052	180.202	129.151	158.266	49.962	89.9752	68.942	67.2094	162.918	69.0221	1.23588	3.33338e-08	1.53514e-06	Ptp4a1	1	30940302	30949770	-	4145	protein_coding	protein tyrosine phosphatase 4a1 [Source:NCBI gene;Acc:19243]	-
ENSMUSG00000025980	16043.6	19550.5	9366.23	12779.5	5768.23	7027.48	6100.25	6835.41	14435	6432.84	1.16602	3.36887e-08	1.54753e-06	Hspd1	1	55077835	55088243	-	2642	protein_coding	heat shock protein 1 (chaperonin) [Source:MGI Symbol;Acc:MGI:96242]	-
ENSMUSG00000020077	4292.03	974.186	923.708	2240.28	308.099	250.047	187.923	253.085	2107.55	249.789	3.07692	3.51759e-08	1.60358e-06	Srgn	10	62493833	62527451	-	2196	protein_coding	serglycin [Source:MGI Symbol;Acc:MGI:97756]	-
ENSMUSG00000041801	107.574	71.3488	77.6776	71.8564	17.8436	15.6934	35.583	29.4041	82.1142	24.631	1.73736	3.54478e-08	1.61189e-06	Phlda3	1	135766119	135769136	+	1559	protein_coding	pleckstrin homology like domain, family A, member 3 [Source:MGI Symbol;Acc:MGI:1351485]	-
ENSMUSG00000026655	1877.5	2244.74	1299.93	1207.01	618.577	832.794	652.725	788.661	1657.29	723.189	1.19616	3.59196e-08	1.62514e-06	Fam107b	2	3570488	3782142	+	4329	protein_coding	family with sequence similarity 107, member B [Source:MGI Symbol;Acc:MGI:1913790]	-
ENSMUSG00000027087	1295.93	1253.18	831.056	905.936	372.336	567.053	533.744	527.174	1071.52	500.077	1.09903	3.65646e-08	1.65017e-06	Itgav	2	83724397	83806916	+	10744	protein_coding	integrin alpha V [Source:MGI Symbol;Acc:MGI:96608]	-
ENSMUSG00000041695	109.255	91.4728	50.5372	52.7553	17.8436	20.9245	22.2394	9.45132	76.005	17.6147	2.11301	3.74965e-08	1.688e-06	Kcnj2	11	111066164	111076821	+	5444	protein_coding	potassium inwardly-rectifying channel, subfamily J, member 2 [Source:MGI Symbol;Acc:MGI:104744]	-
ENSMUSG00000072720	44.5423	21.9535	36.4991	33.6543	0	7.32356	1.11197	0	34.1623	2.10888	3.97981	3.81721e-08	1.70986e-06	Myo18b	5	112688876	112896362	-	10698	protein_coding	myosin XVIIIb [Source:MGI Symbol;Acc:MGI:1921626]	-
ENSMUSG00000017002	711.836	217.705	244.263	335.633	45.2037	133.917	67.83	74.5605	377.359	80.3777	2.22953	4.13274e-08	1.84661e-06	Slpi	2	164354070	164389095	-	1180	protein_coding	secretory leukocyte peptidase inhibitor [Source:MGI Symbol;Acc:MGI:109297]	-
ENSMUSG00000005483	1168.18	1560.53	2386.48	1549.01	833.889	544.036	501.497	759.256	1666.05	659.67	1.33671	4.16574e-08	1.85674e-06	Dnajb1	8	83608193	83612653	+	3204	protein_coding	DnaJ heat shock protein family (Hsp40) member B1 [Source:MGI Symbol;Acc:MGI:1931874]	-
ENSMUSG00000030592	111.776	12.8062	137.574	8.18617	3.56871	2.09245	1.11197	1.05015	67.5855	1.95582	5.12534	4.48145e-08	1.96444e-06	Ryr1	7	29003344	29125179	-	21838	protein_coding	ryanodine receptor 1, skeletal muscle [Source:MGI Symbol;Acc:MGI:99659]	-
ENSMUSG00000026580	344.573	160.992	85.1646	251.043	64.2368	50.2187	28.9112	25.2035	210.443	42.1426	2.32316	4.48325e-08	1.96444e-06	Selp	1	164115264	164150026	+	4413	protein_coding	selectin, platelet [Source:MGI Symbol;Acc:MGI:98280]	-
ENSMUSG00000035020	23.5318	61.2868	1.87175	37.2926	0	0	0	0	30.9957	0	7.26189	4.48373e-08	1.96444e-06	Epgn	5	91027464	91035215	+	1807	protein_coding	epithelial mitogen [Source:MGI Symbol;Acc:MGI:1919170]	-
ENSMUSG00000027298	59.6699	53.0543	25.2686	36.383	4.75828	9.41601	6.67181	10.5015	43.5939	7.83689	2.46653	4.60247e-08	2.01157e-06	Tyro3	2	119797733	119818104	+	6198	protein_coding	TYRO3 protein tyrosine kinase 3 [Source:MGI Symbol;Acc:MGI:104294]	-
ENSMUSG00000024049	109.255	47.5659	102.946	38.2021	9.51656	10.4622	3.3359	19.9528	74.4922	10.8169	2.77766	4.96904e-08	2.16129e-06	Myom1	17	71002633	71126856	+	10459	protein_coding	myomesin 1 [Source:MGI Symbol;Acc:MGI:1341430]	-
ENSMUSG00000053581	911.857	1147.98	470.745	576.67	341.407	262.602	229.065	274.088	776.814	276.791	1.4893	5.22441e-08	2.26689e-06	Zfand2a	5	139471211	139484549	-	3407	protein_coding	zinc finger, AN1-type domain 2A [Source:MGI Symbol;Acc:MGI:2140729]	-
ENSMUSG00000054321	118.499	102.45	88.9081	103.691	28.5497	32.4329	44.4787	54.6077	103.387	40.0172	1.36625	5.32945e-08	2.29587e-06	Taf4b	18	14783245	14900359	+	5149	protein_coding	TATA-box binding protein associated factor 4b [Source:MGI Symbol;Acc:MGI:2152345]	-
ENSMUSG00000023903	100.01	22.8682	21.5251	26.3777	0	4.18489	0	1.05015	42.6953	1.30876	4.98456	5.468e-08	2.34994e-06	Mmp25	17	23628311	23645277	-	5303	protein_coding	matrix metallopeptidase 25 [Source:MGI Symbol;Acc:MGI:2443938]	-
ENSMUSG00000021367	35.2977	42.0775	29.948	27.2872	7.13742	8.36979	5.55984	6.30088	33.6526	6.84198	2.29722	5.5532e-08	2.38087e-06	Edn1	13	42301476	42307990	+	2139	protein_coding	endothelin 1 [Source:MGI Symbol;Acc:MGI:95283]	-
ENSMUSG00000018581	40.3402	61.2868	11.2305	56.3936	0	0	2.22394	0	42.3128	0.555984	6.26456	5.76528e-08	2.46574e-06	Dnah11	12	117877982	118199043	-	14458	protein_coding	dynein, axonemal, heavy chain 11 [Source:MGI Symbol;Acc:MGI:1100864]	-
ENSMUSG00000063531	59.6699	30.186	19.6534	23.6489	0	0	3.3359	0	33.2896	0.833976	5.33797	5.947e-08	2.53162e-06	Sema3e	5	14025276	14256689	+	9285	protein_coding	sema domain, immunoglobulin domain (Ig), short basic domain, secreted, (semaphorin) 3E [Source:MGI Symbol;Acc:MGI:1340034]	-
ENSMUSG00000053475	163.042	204.899	20.5892	228.303	1.18957	10.4622	1.11197	2.10029	154.208	3.71602	5.36225	5.98704e-08	2.54266e-06	Tnfaip6	2	52038009	52056686	+	1710	protein_coding	tumor necrosis factor alpha induced protein 6 [Source:MGI Symbol;Acc:MGI:1195266]	-
ENSMUSG00000002204	90.7654	65.8605	21.5251	30.016	2.37914	7.32356	5.55984	8.40118	52.0417	5.91593	3.126	6.32247e-08	2.66002e-06	Napsa	7	44572380	44586862	+	2660	protein_coding	napsin A aspartic peptidase [Source:MGI Symbol;Acc:MGI:109365]	-
ENSMUSG00000031146	142.872	60.3721	43.9861	90.0479	14.2748	20.9245	21.1274	17.8525	84.3194	18.5448	2.18433	6.55944e-08	2.74051e-06	Plp2	X	7667941	7671390	-	1334	protein_coding	proteolipid protein 2 [Source:MGI Symbol;Acc:MGI:1298382]	-
ENSMUSG00000030536	1601.84	926.62	666.342	742.213	330.701	360.947	404.756	388.554	984.254	371.24	1.40684	6.79534e-08	2.83249e-06	Iqgap1	7	80711583	80825974	-	16538	protein_coding	IQ motif containing GTPase activating protein 1 [Source:MGI Symbol;Acc:MGI:1352757]	-
ENSMUSG00000005087	2110.3	692.449	552.166	933.223	304.53	230.169	319.135	280.389	1072.03	283.556	1.91907	7.14077e-08	2.96276e-06	Cd44	2	102811141	102901665	-	6776	protein_coding	CD44 antigen [Source:MGI Symbol;Acc:MGI:88338]	-
ENSMUSG00000090698	201.701	172.884	61.7677	80.0425	34.4975	30.3405	31.1351	23.1032	129.099	29.7691	2.11947	7.5665e-08	3.125e-06	Apold1	6	134981718	134986836	+	3567	protein_coding	apolipoprotein L domain containing 1 [Source:MGI Symbol;Acc:MGI:2685921]	-
ENSMUSG00000030878	101.691	61.2868	54.2807	60.9415	27.3601	11.5085	7.78377	17.8525	69.55	16.1262	2.11848	7.88487e-08	3.23873e-06	Cdr2	7	120957036	120982312	-	5684	protein_coding	cerebellar degeneration-related 2 [Source:MGI Symbol;Acc:MGI:1100885]	-
ENSMUSG00000039929	176.488	179.287	140.381	124.612	80.8908	76.3743	73.3899	65.1091	155.192	73.941	1.07179	7.89583e-08	3.23873e-06	Urb1	16	90751527	90810413	-	8190	protein_coding	URB1 ribosome biogenesis 1 homolog (S. cerevisiae) [Source:MGI Symbol;Acc:MGI:2146468]	-
ENSMUSG00000070639	99.1697	81.4108	55.2166	101.872	9.51656	28.248	24.4633	29.4041	84.4174	22.908	1.87374	8.06828e-08	3.30014e-06	Lrrc8b	5	105415775	105490074	+	6726	protein_coding	leucine rich repeat containing 8 family, member B [Source:MGI Symbol;Acc:MGI:2141353]	-
ENSMUSG00000053338	89.925	19.2093	14.0381	52.7553	0	2.09245	0	4.20059	43.9819	1.57326	4.76632	8.08219e-08	3.30014e-06	Tarm1	7	3486500	3502624	-	2066	protein_coding	T cell-interacting, activating receptor on myeloid cells 1 [Source:MGI Symbol;Acc:MGI:2442280]	-
ENSMUSG00000022003	2148.96	1986.79	711.264	563.936	277.17	405.935	329.142	303.493	1352.74	328.935	2.03993	8.1152e-08	3.30612e-06	Slc25a30	14	75760117	75787037	-	4571	protein_coding	solute carrier family 25, member 30 [Source:MGI Symbol;Acc:MGI:1914804]	-
ENSMUSG00000025591	152.116	122.574	116.984	106.42	53.5307	66.9583	53.3744	56.7079	124.524	57.6428	1.11061	8.59434e-08	3.48183e-06	Tma16	8	66473118	66486530	-	7641	protein_coding	translation machinery associated 16 [Source:MGI Symbol;Acc:MGI:1913532]	-
ENSMUSG00000061762	30.2551	46.6512	0.935874	44.5691	0	0	0	0	30.6028	0	7.24377	8.68657e-08	3.50715e-06	Tac1	6	7554879	7565834	+	3399	protein_coding	tachykinin 1 [Source:MGI Symbol;Acc:MGI:98474]	-
ENSMUSG00000038067	28.5743	8.23256	10.2946	23.6489	0	0	0	0	17.6876	0	6.45523	8.7209e-08	3.51314e-06	Csf3	11	98701263	98703629	+	1413	protein_coding	colony stimulating factor 3 (granulocyte) [Source:MGI Symbol;Acc:MGI:1339751]	-
ENSMUSG00000068349	52.9465	49.3953	16.8457	24.5585	0	0	0	2.10029	35.9365	0.525074	6.03792	9.09536e-08	3.64766e-06	Gml	15	74813452	74818815	-	1152	protein_coding	glycosylphosphatidylinositol anchored molecule like [Source:MGI Symbol;Acc:MGI:3644767]	-
ENSMUSG00000071112	168.084	289.969	9.35874	63.6702	1.18957	0	0	1.05015	132.771	0.559929	7.91774	9.24209e-08	3.68191e-06	Spx	6	142413441	142419730	+	1773	protein_coding	spexin hormone [Source:MGI Symbol;Acc:MGI:2442262]	-
ENSMUSG00000037681	43.7019	28.3566	14.0381	24.5585	0	2.09245	0	2.10029	27.6638	1.04819	4.67091	9.30729e-08	3.6997e-06	Esyt3	9	99309963	99358557	-	7138	protein_coding	extended synaptotagmin-like protein 3 [Source:MGI Symbol;Acc:MGI:1098699]	-
ENSMUSG00000026271	345.413	147.271	79.5493	164.633	40.4454	47.0801	50.0385	32.5546	184.217	42.5296	2.11612	9.39437e-08	3.7179e-06	Gpr35	1	92950865	92986391	+	4839	protein_coding	G protein-coupled receptor 35 [Source:MGI Symbol;Acc:MGI:1929509]	-
ENSMUSG00000070691	94.9675	59.4574	20.5892	35.4734	5.94785	5.23112	7.78377	9.45132	52.6219	7.10352	2.88914	9.44058e-08	3.72799e-06	Runx3	4	135120652	135177990	+	5003	protein_coding	runt related transcription factor 3 [Source:MGI Symbol;Acc:MGI:102672]	Runt
ENSMUSG00000056978	56.3082	75.0077	43.9861	97.3245	0	16.7396	11.1197	3.15044	68.1566	7.75242	3.12263	9.58017e-08	3.76092e-06	Hamp2	7	30922372	30924681	-	583	protein_coding	hepcidin antimicrobial peptide 2 [Source:MGI Symbol;Acc:MGI:2153530]	-
ENSMUSG00000021668	165.563	197.581	172.201	127.34	79.7012	73.2356	90.0694	77.7109	165.671	80.1793	1.04767	1.04477e-07	4.07211e-06	Polk	13	96480690	96542579	-	5553	protein_coding	polymerase (DNA directed), kappa [Source:MGI Symbol;Acc:MGI:1349767]	-
ENSMUSG00000032311	863.112	343.938	585.857	518.457	226.018	214.476	155.675	255.186	577.841	212.839	1.44105	1.05027e-07	4.07591e-06	Nrg4	9	55220222	55326844	-	6075	protein_coding	neuregulin 4 [Source:MGI Symbol;Acc:MGI:1933833]	-
ENSMUSG00000024423	607.624	568.961	250.814	313.803	172.488	137.055	159.011	148.071	435.301	154.156	1.49859	1.1487e-07	4.43875e-06	Impact	18	12972252	12992948	+	3432	protein_coding	impact, RWD domain protein [Source:MGI Symbol;Acc:MGI:1098233]	-
ENSMUSG00000032068	157.999	298.201	72.9982	128.25	39.2558	48.1263	38.9189	25.2035	164.362	37.8761	2.11796	1.16513e-07	4.49262e-06	Plet1	9	50494525	50505482	+	1947	protein_coding	placenta expressed transcript 1 [Source:MGI Symbol;Acc:MGI:1923759]	-
ENSMUSG00000029229	1158.1	1088.53	493.206	654.894	344.975	291.896	329.142	344.448	848.682	327.616	1.37359	1.16894e-07	4.49769e-06	Chic2	5	74997988	75044774	-	9750	protein_coding	cysteine-rich hydrophobic domain 2 [Source:MGI Symbol;Acc:MGI:1921527]	-
ENSMUSG00000020658	518.54	738.186	31.8197	374.745	7.13742	31.3867	13.3436	13.6519	415.822	16.3799	4.66336	1.17166e-07	4.49854e-06	Efr3b	12	3962554	4038915	-	10382	protein_coding	EFR3 homolog B [Source:MGI Symbol;Acc:MGI:2444851]	-
ENSMUSG00000022895	1775.81	1582.48	769.289	1091.49	538.875	464.523	623.814	456.814	1304.77	521.007	1.32478	1.24053e-07	4.72268e-06	Ets2	16	95702075	95721051	+	5780	protein_coding	E26 avian leukemia oncogene 2, 3' domain [Source:MGI Symbol;Acc:MGI:95456]	ETS
ENSMUSG00000064147	310.956	22.8682	23.3969	208.293	2.37914	3.13867	0	1.05015	141.378	1.64199	6.42764	1.26611e-07	4.80987e-06	Rab44	17	29114145	29148980	+	5065	protein_coding	RAB44, member RAS oncogene family [Source:MGI Symbol;Acc:MGI:3045302]	-
ENSMUSG00000068600	61.3507	56.7132	9.35874	19.1011	2.37914	0	1.11197	2.10029	36.6309	1.39785	4.73309	1.29909e-07	4.9248e-06	Gml2	15	74819071	74834871	+	1392	protein_coding	glycosylphosphatidylinositol anchored molecule like 2 [Source:MGI Symbol;Acc:MGI:1341831]	-
ENSMUSG00000014813	45.3827	19.2093	28.0762	28.1968	1.18957	0	1.11197	0	30.2163	0.575385	5.78283	1.33122e-07	5.03598e-06	Stc1	14	69029238	69041804	+	4197	protein_coding	stanniocalcin 1 [Source:MGI Symbol;Acc:MGI:109131]	-
ENSMUSG00000033730	32.7764	25.6124	19.6534	20.9202	0	1.04622	2.22394	0	24.7406	0.81754	4.91375	1.3484e-07	5.09026e-06	Egr3	14	70077203	70082614	+	4406	protein_coding	early growth response 3 [Source:MGI Symbol;Acc:MGI:1306780]	zf-C2H2
ENSMUSG00000029552	443.742	268.015	151.612	289.245	115.388	102.53	76.7258	89.2625	288.153	95.9766	1.58747	1.36846e-07	5.14444e-06	Tes	6	17065149	17105828	+	6835	protein_coding	testis derived transcript [Source:MGI Symbol;Acc:MGI:105081]	-
ENSMUSG00000010095	1790.94	1718.77	1132.41	1449.86	806.529	548.221	799.505	847.469	1523	750.431	1.02145	1.37509e-07	5.15861e-06	Slc3a2	19	8706882	8723369	-	3529	protein_coding	solute carrier family 3 (activators of dibasic and neutral amino acid transport), member 2 [Source:MGI Symbol;Acc:MGI:96955]	-
ENSMUSG00000027351	908.495	785.752	416.464	526.644	270.032	281.434	299.119	254.136	659.339	276.18	1.25581	1.52315e-07	5.67066e-06	Spred1	2	117121374	117182279	+	6784	protein_coding	sprouty protein with EVH-1 domain 1, related sequence [Source:MGI Symbol;Acc:MGI:2150016]	-
ENSMUSG00000029657	5797.22	7907.83	2948	3492.77	1850.97	909.168	1374.39	2040.44	5036.46	1543.74	1.70604	1.52418e-07	5.67066e-06	Hsph1	5	149614287	149636376	-	7266	protein_coding	heat shock 105kDa/110kDa protein 1 [Source:MGI Symbol;Acc:MGI:105053]	-
ENSMUSG00000024640	435.338	286.31	178.752	330.176	65.4264	132.87	114.533	108.165	307.644	105.249	1.54616	1.5418e-07	5.72436e-06	Psat1	19	15904678	15947337	-	4254	protein_coding	phosphoserine aminotransferase 1 [Source:MGI Symbol;Acc:MGI:2183441]	-
ENSMUSG00000035671	680.741	587.256	330.364	410.218	220.071	191.459	233.513	223.681	502.145	217.181	1.20989	1.72181e-07	6.30176e-06	Zswim4	8	84210678	84237055	-	4625	protein_coding	zinc finger SWIM-type containing 4 [Source:MGI Symbol;Acc:MGI:2443726]	-
ENSMUSG00000042745	231.956	164.651	197.469	344.729	95.1656	100.437	61.1582	42.0059	234.701	74.6918	1.6531	1.72716e-07	6.30852e-06	Id1	2	152736251	152737410	+	1160	protein_coding	inhibitor of DNA binding 1 [Source:MGI Symbol;Acc:MGI:96396]	bHLH
ENSMUSG00000071713	1424.51	472.915	391.195	809.521	250.999	179.95	241.297	194.277	774.536	216.631	1.83879	1.74394e-07	6.35691e-06	Csf2rb	15	78325752	78353847	+	7277	protein_coding	colony stimulating factor 2 receptor, beta, low-affinity (granulocyte-macrophage) [Source:MGI Symbol;Acc:MGI:1339759]	-
ENSMUSG00000057335	653.007	622.015	356.568	324.718	153.455	206.106	227.953	172.224	489.077	189.935	1.36448	1.74876e-07	6.36159e-06	Cep170	1	176733653	176814067	-	18049	protein_coding	centrosomal protein 170 [Source:MGI Symbol;Acc:MGI:1918348]	-
ENSMUSG00000026821	142.872	118.915	109.497	118.245	59.4785	52.3112	71.1659	54.6077	122.382	59.3908	1.04618	1.8157e-07	6.57854e-06	Ralgds	2	28513125	28553081	+	6159	protein_coding	ral guanine nucleotide dissociation stimulator [Source:MGI Symbol;Acc:MGI:107485]	-
ENSMUSG00000055523	25.2126	33.845	7.48699	25.4681	0	0	1.11197	0	23.0032	0.277992	6.11127	1.8478e-07	6.66799e-06	Gucy2g	19	55198297	55241236	-	3690	protein_coding	guanylate cyclase 2g [Source:MGI Symbol;Acc:MGI:106025]	-
ENSMUSG00000027646	169.765	245.147	130.087	164.633	55.9098	79.513	80.0617	79.8112	177.408	73.8239	1.26272	1.89693e-07	6.83162e-06	Src	2	157418444	157471862	+	4371	protein_coding	Rous sarcoma oncogene [Source:MGI Symbol;Acc:MGI:98397]	-
ENSMUSG00000022651	1758.16	246.977	208.7	371.106	48.7724	4.18489	16.6795	11.5516	646.236	20.2971	4.99645	1.99294e-07	7.13458e-06	Retnlg	16	48872621	48874496	+	593	protein_coding	resistin like gamma [Source:MGI Symbol;Acc:MGI:2667763]	-
ENSMUSG00000040690	261.371	177.457	43.9861	182.824	45.2037	36.6178	21.1274	26.2537	166.41	32.3006	2.36753	2.02044e-07	7.21866e-06	Col16a1	4	130047840	130099283	+	6750	protein_coding	collagen, type XVI, alpha 1 [Source:MGI Symbol;Acc:MGI:1095396]	-
ENSMUSG00000078122	169.765	32.9302	38.3708	85.5	9.51656	15.6934	11.1197	11.5516	81.6415	11.9703	2.76833	2.10442e-07	7.48901e-06	F630028O10Rik	X	96239926	96243636	+	3295	antisense	RIKEN cDNA F630028O10 gene [Source:MGI Symbol;Acc:MGI:3641813]	-
ENSMUSG00000048163	434.498	229.597	145.996	211.021	89.2178	51.265	90.0694	78.761	255.278	77.3283	1.72522	2.12121e-07	7.53384e-06	Selplg	5	113818536	113832644	-	4272	protein_coding	selectin, platelet (p-selectin) ligand [Source:MGI Symbol;Acc:MGI:106689]	-
ENSMUSG00000022346	416.008	262.527	166.586	199.197	95.1656	110.9	62.2702	55.6578	261.079	80.9983	1.6896	2.18422e-07	7.74236e-06	Myc	15	61985391	61990374	+	2717	protein_coding	myelocytomatosis oncogene [Source:MGI Symbol;Acc:MGI:97250]	bHLH
ENSMUSG00000031266	490.806	363.147	229.289	319.261	122.526	110.9	153.452	177.475	350.626	141.088	1.3135	2.35965e-07	8.29888e-06	Gla	X	134588149	134601125	-	3265	protein_coding	galactosidase, alpha [Source:MGI Symbol;Acc:MGI:1347344]	-
ENSMUSG00000027201	214.307	158.248	146.932	175.548	96.3552	72.1894	85.6215	92.413	173.759	86.6448	1.0068	2.45787e-07	8.61066e-06	Myef2	2	125084628	125123661	-	5936	protein_coding	myelin basic protein expression factor 2, repressor [Source:MGI Symbol;Acc:MGI:104592]	-
ENSMUSG00000020423	2092.65	850.698	817.954	1100.59	496.051	418.489	211.274	187.976	1215.47	328.448	1.88832	2.46989e-07	8.61337e-06	Btg2	1	134075170	134079120	-	2743	protein_coding	B cell translocation gene 2, anti-proliferative [Source:MGI Symbol;Acc:MGI:108384]	-
ENSMUSG00000055491	489.125	455.535	373.414	367.468	283.118	161.118	177.915	183.776	421.385	201.482	1.06688	2.47063e-07	8.61337e-06	Pprc1	19	46044886	46072915	+	7516	protein_coding	peroxisome proliferative activated receptor, gamma, coactivator-related 1 [Source:MGI Symbol;Acc:MGI:2385096]	-
ENSMUSG00000057674	18.4893	31.1008	3.7435	18.1915	0	0	0	0	17.8813	0	6.46895	2.49363e-07	8.66849e-06	Gm11938	11	99602646	99603308	-	663	protein_coding	predicted gene 11938 [Source:MGI Symbol;Acc:MGI:3651233]	-
ENSMUSG00000061878	91.6059	37.5039	30.8839	38.2021	3.56871	12.5547	8.89574	3.15044	49.5489	7.04239	2.80926	2.51245e-07	8.70034e-06	Sphk1	11	116530925	116536674	+	4774	protein_coding	sphingosine kinase 1 [Source:MGI Symbol;Acc:MGI:1316649]	-
ENSMUSG00000025287	276.498	237.829	169.393	219.207	80.8908	128.685	91.1814	112.366	225.732	103.281	1.12615	2.55094e-07	8.81059e-06	Acot9	X	155262443	155297654	+	2273	protein_coding	acyl-CoA thioesterase 9 [Source:MGI Symbol;Acc:MGI:1928939]	-
ENSMUSG00000066595	189.935	190.264	98.2668	140.074	72.5638	51.265	57.8223	63.0088	154.635	61.165	1.34095	2.55893e-07	8.81059e-06	Flvcr1	1	191005847	191026158	-	5177	protein_coding	feline leukemia virus subgroup C cellular receptor 1 [Source:MGI Symbol;Acc:MGI:2444881]	-
ENSMUSG00000037010	31.0956	21.9535	29.948	14.5532	0	2.09245	0	1.05015	24.3876	0.785649	4.8987	2.55897e-07	8.81059e-06	Apln	X	48025146	48034853	-	3149	protein_coding	apelin [Source:MGI Symbol;Acc:MGI:1353624]	-
ENSMUSG00000090665	19.3297	19.2093	12.1664	23.6489	0	1.04622	0	0	18.5886	0.261556	5.80377	2.63815e-07	9.06586e-06	Gad1-ps	10	99444044	99445819	+	1776	processed_pseudogene	glutamate decarboxylase 1, pseudogene [Source:MGI Symbol;Acc:MGI:95633]	-
ENSMUSG00000071714	510.976	190.264	144.125	309.255	90.4073	62.7734	77.8377	91.3628	288.655	80.5953	1.84184	2.70565e-07	9.26249e-06	Csf2rb2	15	78282507	78305721	-	4740	protein_coding	colony stimulating factor 2 receptor, beta 2, low-affinity (granulocyte-macrophage) [Source:MGI Symbol;Acc:MGI:1339760]	-
ENSMUSG00000032577	192.456	175.628	126.343	133.707	76.1325	84.7441	61.1582	68.2596	157.034	72.5736	1.11433	2.85144e-07	9.70623e-06	Mapkapk3	9	107254927	107289877	-	5542	protein_coding	mitogen-activated protein kinase-activated protein kinase 3 [Source:MGI Symbol;Acc:MGI:2143163]	-
ENSMUSG00000097779	72.2762	10.062	22.461	37.2926	0	1.04622	1.11197	4.20059	35.5229	1.5897	4.45195	2.89625e-07	9.84014e-06	4833407H14Rik	19	53460631	53462723	+	1485	lincRNA	RIKEN cDNA 4833407H14 gene [Source:MGI Symbol;Acc:MGI:1921149]	-
ENSMUSG00000027035	1037.08	810.449	428.63	769.5	299.772	386.056	294.671	256.236	761.415	309.184	1.30035	2.98152e-07	1.00728e-05	Cers6	2	68861441	69114282	+	8875	protein_coding	ceramide synthase 6 [Source:MGI Symbol;Acc:MGI:2442564]	Homeobox
ENSMUSG00000032332	112.616	130.806	91.7157	97.3245	38.0663	56.4961	42.2548	53.5575	108.116	47.5937	1.17961	3.00357e-07	1.01283e-05	Col12a1	9	79598991	79718831	-	15228	protein_coding	collagen, type XII, alpha 1 [Source:MGI Symbol;Acc:MGI:88448]	-
ENSMUSG00000026547	921.101	689.705	540.935	749.489	331.89	323.283	316.911	458.914	725.308	357.75	1.01955	3.11009e-07	1.04484e-05	Tagln2	1	172500047	172507380	+	2082	protein_coding	transgelin 2 [Source:MGI Symbol;Acc:MGI:1312985]	-
ENSMUSG00000111360	22.6914	19.2093	3.7435	20.0106	0	0	0	0	16.4137	0	6.34667	3.12614e-07	1.04828e-05	Gm38642	9	120193089	120280327	+	2516	lincRNA	predicted gene, 38642 [Source:MGI Symbol;Acc:MGI:5621527]	-
ENSMUSG00000030022	348.775	131.721	69.2547	126.431	23.7914	49.1725	34.471	28.354	169.045	33.9472	2.31496	3.1786e-07	1.06191e-05	Adamts9	6	92772699	92943492	-	15048	protein_coding	a disintegrin-like and metallopeptidase (reprolysin type) with thrombospondin type 1 motif, 9 [Source:MGI Symbol;Acc:MGI:1916320]	-
ENSMUSG00000047330	118.499	30.186	35.5632	73.6755	15.4644	10.4622	4.44787	9.45132	64.481	9.95646	2.70175	3.24072e-07	1.07906e-05	Kcne4	1	78816758	78820028	+	2657	protein_coding	potassium voltage-gated channel, Isk-related subfamily, gene 4 [Source:MGI Symbol;Acc:MGI:1891125]	-
ENSMUSG00000024190	2894.41	1359.29	723.431	1211.55	499.62	355.716	565.992	280.389	1547.17	425.429	1.86307	3.84722e-07	1.26418e-05	Dusp1	17	26505590	26508519	-	2697	protein_coding	dual specificity phosphatase 1 [Source:MGI Symbol;Acc:MGI:105120]	-
ENSMUSG00000037139	119.34	155.504	40.2426	99.1436	27.3601	12.5547	4.44787	1.05015	103.557	11.3532	3.2013	3.88263e-07	1.27349e-05	Myom3	4	135759715	135815564	+	6038	protein_coding	myomesin family, member 3 [Source:MGI Symbol;Acc:MGI:2685280]	-
ENSMUSG00000055561	53.7869	73.1783	7.48699	37.2926	1.18957	6.27734	2.22394	3.15044	42.9362	3.21032	3.72444	4.07366e-07	1.31932e-05	Spink5	18	43963235	44022501	+	4785	protein_coding	serine peptidase inhibitor, Kazal type 5 [Source:MGI Symbol;Acc:MGI:1919682]	-
ENSMUSG00000075122	194.978	36.5891	28.0762	101.872	9.51656	10.4622	16.6795	10.5015	90.3788	11.7899	2.93983	4.09724e-07	1.32458e-05	Cd80	16	38455561	38496335	+	3703	protein_coding	CD80 antigen [Source:MGI Symbol;Acc:MGI:101775]	-
ENSMUSG00000023473	38.6594	15.5504	18.7175	18.1915	1.18957	1.04622	2.22394	1.05015	22.7797	1.37747	4.05699	4.11081e-07	1.32658e-05	Celsr3	9	108826320	108852969	+	12063	protein_coding	cadherin, EGF LAG seven-pass G-type receptor 3 [Source:MGI Symbol;Acc:MGI:1858236]	-
ENSMUSG00000026608	927.825	894.604	383.708	543.926	292.634	274.111	264.648	260.437	687.516	272.957	1.33315	4.34387e-07	1.39679e-05	Kctd3	1	188971095	189007841	-	8129	protein_coding	potassium channel tetramerisation domain containing 3 [Source:MGI Symbol;Acc:MGI:2444629]	-
ENSMUSG00000040584	140.35	143.612	124.471	121.883	20.2227	62.7734	46.7026	59.8584	132.579	47.3893	1.47764	4.69205e-07	1.50338e-05	Abcb1a	5	8660077	8748575	+	5480	protein_coding	ATP-binding cassette, sub-family B (MDR/TAP), member 1A [Source:MGI Symbol;Acc:MGI:97570]	-
ENSMUSG00000069833	1254.75	649.457	737.469	729.479	214.123	460.338	336.926	304.543	842.788	328.982	1.35665	4.70436e-07	1.50464e-05	Ahnak	19	8989284	9076919	+	18543	protein_coding	AHNAK nucleoprotein (desmoyokin) [Source:MGI Symbol;Acc:MGI:1316648]	-
ENSMUSG00000039633	212.626	237.829	158.163	225.574	71.3742	122.408	93.4053	105.015	208.548	98.0506	1.08591	4.7459e-07	1.51524e-05	Lonrf1	8	36216064	36249516	-	3930	protein_coding	LON peptidase N-terminal domain and ring finger 1 [Source:MGI Symbol;Acc:MGI:3609241]	-
ENSMUSG00000027456	36.9785	53.969	6.55112	35.4734	1.18957	1.04622	0	4.20059	33.243	1.6091	4.34899	5.02053e-07	1.58883e-05	Sdcbp2	2	151572622	151590005	+	1399	protein_coding	syndecan binding protein (syntenin) 2 [Source:MGI Symbol;Acc:MGI:2385156]	-
ENSMUSG00000007379	45.3827	67.6899	36.4991	51.8457	10.7061	21.9707	10.0077	10.5015	50.3544	13.2965	1.91394	5.21207e-07	1.64656e-05	Dennd2c	3	103102604	103169769	+	6858	protein_coding	DENN/MADD domain containing 2C [Source:MGI Symbol;Acc:MGI:3036254]	-
ENSMUSG00000067149	73.957	99.7054	31.8197	22.7394	7.13742	8.36979	12.2316	2.10029	57.0554	7.45979	2.93995	5.27211e-07	1.66261e-05	Jchain	5	88519809	88527891	-	2517	protein_coding	immunoglobulin joining chain [Source:MGI Symbol;Acc:MGI:96493]	-
ENSMUSG00000101389	122.701	46.6512	27.1404	55.484	7.13742	17.7858	6.67181	4.20059	62.9942	8.9489	2.81195	5.50032e-07	1.72852e-05	Ms4a4a	19	11375523	11392790	+	836	protein_coding	membrane-spanning 4-domains, subfamily A, member 4A [Source:MGI Symbol;Acc:MGI:3643932]	-
ENSMUSG00000035498	279.86	271.674	154.419	158.266	92.7865	54.4036	101.189	76.6607	216.055	81.26	1.41338	5.51799e-07	1.73105e-05	Cdcp1	9	123170824	123216038	-	6765	protein_coding	CUB domain containing protein 1 [Source:MGI Symbol;Acc:MGI:2442010]	-
ENSMUSG00000030254	74.7975	75.9225	59.896	73.6755	29.7393	36.6178	28.9112	23.1032	71.0728	29.5929	1.26452	5.64496e-07	1.76168e-05	Rad18	6	112619850	112696686	-	5796	protein_coding	RAD18 E3 ubiquitin protein ligase [Source:MGI Symbol;Acc:MGI:1890476]	-
ENSMUSG00000000776	324.402	246.062	196.534	229.213	149.886	109.853	117.869	115.516	249.053	123.281	1.01744	5.82189e-07	1.81062e-05	Polr3d	14	70438757	70443447	-	2854	protein_coding	polymerase (RNA) III (DNA directed) polypeptide D [Source:MGI Symbol;Acc:MGI:1914315]	-
ENSMUSG00000104527	30.2551	64.031	2.80762	5.45745	0	0	0	0	25.6378	0	6.98849	5.87339e-07	1.82348e-05	Gm37332	17	11283922	11286765	-	2844	TEC	predicted gene, 37332 [Source:MGI Symbol;Acc:MGI:5610560]	-
ENSMUSG00000116657	52.9465	47.5659	13.1022	10.9149	0	1.04622	2.22394	0	31.1324	0.81754	5.24564	5.97843e-07	1.8529e-05	AC127341.3	17	27545707	27556518	-	10812	antisense	novel transcript	-
ENSMUSG00000038508	305.073	474.744	240.52	253.771	109.44	28.248	126.764	48.3068	318.527	78.1899	2.02908	6.203e-07	1.91591e-05	Gdf15	8	70629393	70632456	-	1852	protein_coding	growth differentiation factor 15 [Source:MGI Symbol;Acc:MGI:1346047]	-
ENSMUSG00000083899	264.733	289.054	144.125	180.096	95.1656	43.9414	73.3899	96.6135	219.502	77.2776	1.50808	6.31465e-07	1.94372e-05	Gm12346	11	77293444	77295898	+	2255	transcribed_processed_pseudogene	predicted gene 12346 [Source:MGI Symbol;Acc:MGI:3649810]	-
ENSMUSG00000021109	2067.44	1212.02	1018.23	1183.36	660.212	642.381	672.74	632.189	1370.26	651.88	1.07207	6.43969e-07	1.97192e-05	Hif1a	12	73901375	73947530	+	5896	protein_coding	hypoxia inducible factor 1, alpha subunit [Source:MGI Symbol;Acc:MGI:106918]	-
ENSMUSG00000044562	230.275	202.155	119.792	163.723	78.5116	83.6979	86.7335	67.2094	178.986	79.0381	1.18074	6.57902e-07	2.00116e-05	Rasip1	7	45627488	45639093	+	3202	protein_coding	Ras interacting protein 1 [Source:MGI Symbol;Acc:MGI:1917153]	-
ENSMUSG00000022018	63.0316	10.9767	15.9099	47.2979	0	0	2.22394	0	34.304	0.555984	5.9619	6.68166e-07	2.02553e-05	Rgcc	14	79288756	79301645	-	918	protein_coding	regulator of cell cycle [Source:MGI Symbol;Acc:MGI:1913464]	-
ENSMUSG00000078249	109.255	117.085	68.3188	72.766	19.0331	31.3867	22.2394	45.1563	91.8562	29.4539	1.6351	7.19276e-07	2.15814e-05	Hmga1b	11	120762794	120764419	+	1626	protein_coding	high mobility group AT-hook 1B [Source:MGI Symbol;Acc:MGI:96161]	HMGI/HMGY
ENSMUSG00000026644	22.6914	27.4419	2.80762	13.6436	0	0	0	0	16.6461	0	6.3665	7.20299e-07	2.15814e-05	Acbd7	2	3336168	3340993	+	534	protein_coding	acyl-Coenzyme A binding domain containing 7 [Source:MGI Symbol;Acc:MGI:1925495]	-
ENSMUSG00000003348	91.6059	85.0698	54.2807	65.4894	32.1184	25.1094	32.2471	22.0531	74.1114	27.882	1.41643	7.41023e-07	2.21287e-05	Mob3a	10	80685253	80701977	-	3254	protein_coding	MOB kinase activator 3A [Source:MGI Symbol;Acc:MGI:3050117]	-
ENSMUSG00000043999	12.6063	19.2093	7.48699	10.0053	0	0	0	0	12.327	0	5.93222	7.67e-07	2.2791e-05	Gpr75	11	30885358	30893729	+	2926	protein_coding	G protein-coupled receptor 75 [Source:MGI Symbol;Acc:MGI:2441843]	-
ENSMUSG00000031382	11.7659	12.8062	13.1022	8.18617	0	0	0	0	11.4651	0	5.82682	7.73763e-07	2.29541e-05	Asb11	X	164436994	164459170	+	2847	protein_coding	ankyrin repeat and SOCS box-containing 11 [Source:MGI Symbol;Acc:MGI:1916104]	-
ENSMUSG00000022454	15.1276	28.3566	1.87175	28.1968	0	0	0	0	18.3882	0	6.50879	7.85107e-07	2.32021e-05	Nell2	15	95075230	95528559	-	4670	protein_coding	NEL-like 2 [Source:MGI Symbol;Acc:MGI:1858510]	-
ENSMUSG00000044948	355.498	161.907	116.048	182.824	78.5116	47.0801	65.6061	65.1091	204.069	64.0767	1.6739	8.02898e-07	2.35469e-05	Cfap43	19	47737561	47919299	-	9955	protein_coding	cilia and flagella associated protein 43 [Source:MGI Symbol;Acc:MGI:1289258]	-
ENSMUSG00000030309	47.0636	60.3721	71.1264	48.2074	8.32699	27.2018	7.78377	12.6018	56.6924	13.9786	2.00733	8.17942e-07	2.39102e-05	Caprin2	6	148842492	148896237	-	14140	protein_coding	caprin family member 2 [Source:MGI Symbol;Acc:MGI:2448541]	-
ENSMUSG00000014599	535.348	573.535	433.31	468.431	171.298	291.896	309.127	193.227	502.656	241.387	1.05757	8.22e-07	2.39899e-05	Csf1	3	107741048	107760469	-	5281	protein_coding	colony stimulating factor 1 (macrophage) [Source:MGI Symbol;Acc:MGI:1339753]	-
ENSMUSG00000037568	122.701	135.38	5.61525	172.819	0	1.04622	3.3359	0	109.129	1.09553	6.63705	8.34997e-07	2.42905e-05	Vash2	1	190947646	190979296	-	4314	protein_coding	vasohibin 2 [Source:MGI Symbol;Acc:MGI:2444826]	-
ENSMUSG00000027340	1082.46	1182.74	434.246	814.979	249.81	376.64	366.949	346.549	878.608	334.987	1.39085	9.15772e-07	2.63531e-05	Slc23a2	2	132052496	132145108	-	7951	protein_coding	solute carrier family 23 (nucleobase transporters), member 2 [Source:MGI Symbol;Acc:MGI:1859682]	-
ENSMUSG00000031207	2345.61	1572.42	1049.12	1345.26	682.813	751.189	798.393	677.345	1578.1	727.435	1.11747	9.16146e-07	2.63531e-05	Msn	X	96096042	96168552	+	6327	protein_coding	moesin [Source:MGI Symbol;Acc:MGI:97167]	-
ENSMUSG00000024924	56.3082	33.845	45.8578	39.1117	11.8957	7.32356	18.9035	9.45132	43.7807	11.8935	1.88826	9.47018e-07	2.71112e-05	Vldlr	19	27216484	27254231	+	10068	protein_coding	very low density lipoprotein receptor [Source:MGI Symbol;Acc:MGI:98935]	-
ENSMUSG00000045475	21.8509	21.9535	1.87175	21.8298	0	0	0	0	16.8765	0	6.38616	9.51991e-07	2.71875e-05	Lce3c	3	92944486	92945733	+	567	protein_coding	late cornified envelope 3C [Source:MGI Symbol;Acc:MGI:2135932]	-
ENSMUSG00000024399	42.021	55.7984	24.3327	40.0213	15.4644	8.36979	5.55984	6.30088	40.5434	8.92373	2.19733	9.52701e-07	2.71875e-05	Ltb	17	35194439	35196320	+	1516	protein_coding	lymphotoxin B [Source:MGI Symbol;Acc:MGI:104796]	-
ENSMUSG00000004709	108.414	53.969	21.5251	31.8351	9.51656	11.5085	4.44787	5.25074	53.9359	7.68091	2.8147	9.71273e-07	2.75564e-05	Cd244a	1	171559193	171609746	+	4876	protein_coding	CD244 molecule A [Source:MGI Symbol;Acc:MGI:109294]	-
ENSMUSG00000064065	39.4998	31.1008	25.2686	16.3723	7.13742	3.13867	2.22394	5.25074	28.0604	4.43769	2.67374	1.0306e-06	2.90877e-05	Ipcef1	10	6885796	7052478	-	9003	protein_coding	interaction protein for cytohesin exchange factors 1 [Source:MGI Symbol;Acc:MGI:2444159]	-
ENSMUSG00000111394	146.233	39.3333	37.435	53.6649	11.8957	11.5085	16.6795	11.5516	69.1666	12.9088	2.42487	1.11443e-06	3.13066e-05	AC160637.1	9	59672814	59676700	+	3887	TEC	novel transcript	-
ENSMUSG00000017631	380.711	287.225	219.93	226.484	124.905	106.715	147.892	147.021	278.587	131.633	1.08257	1.17793e-06	3.28362e-05	Abr	11	76416734	76622314	-	9730	protein_coding	active BCR-related gene [Source:MGI Symbol;Acc:MGI:107771]	-
ENSMUSG00000049303	582.412	418.946	422.079	455.697	311.667	187.274	170.131	241.534	469.783	227.652	1.04677	1.18849e-06	3.30776e-05	Syt12	19	4445908	4477447	-	5539	protein_coding	synaptotagmin XII [Source:MGI Symbol;Acc:MGI:2159601]	-
ENSMUSG00000003032	114.297	60.3721	55.2166	49.117	17.8436	28.248	17.7915	14.7021	69.7507	19.6463	1.82787	1.24704e-06	3.44408e-05	Klf4	4	55527143	55532466	-	3049	protein_coding	Kruppel-like factor 4 (gut) [Source:MGI Symbol;Acc:MGI:1342287]	zf-C2H2
ENSMUSG00000067219	347.094	301.86	182.495	361.101	48.7724	160.072	74.5018	96.6135	298.138	94.99	1.64763	1.25032e-06	3.44599e-05	Nipal1	5	72647795	72671078	+	4393	protein_coding	NIPA-like domain containing 1 [Source:MGI Symbol;Acc:MGI:1917951]	-
ENSMUSG00000087006	305.913	222.279	181.56	221.936	146.317	73.2356	81.1736	66.1593	232.922	91.7214	1.34896	1.25184e-06	3.44599e-05	Gm13889	2	93955810	93957201	-	1392	protein_coding	predicted gene 13889 [Source:MGI Symbol;Acc:MGI:3652053]	-
ENSMUSG00000035439	231.956	381.442	269.532	162.814	85.6491	89.9752	113.421	130.218	261.436	104.816	1.31747	1.25347e-06	3.44599e-05	Haus8	8	71248561	71272934	-	5278	protein_coding	4HAUS augmin-like complex, subunit 8 [Source:MGI Symbol;Acc:MGI:1923728]	-
ENSMUSG00000030245	466.434	493.953	183.431	287.426	177.246	99.3912	96.7412	107.115	357.811	120.123	1.57657	1.26764e-06	3.47433e-05	Golt1b	6	142387221	142403858	+	2818	protein_coding	golgi transport 1B [Source:MGI Symbol;Acc:MGI:1914214]	-
ENSMUSG00000031383	26.053	32.9302	11.2305	26.3777	0	0	0	2.10029	24.1479	0.525074	5.46355	1.31335e-06	3.58327e-05	Dusp9	X	73639419	73643514	+	2722	protein_coding	dual specificity phosphatase 9 [Source:MGI Symbol;Acc:MGI:2387107]	-
ENSMUSG00000079523	304.232	282.651	173.137	228.303	103.493	120.316	130.1	132.319	247.081	121.557	1.02314	1.38512e-06	3.75629e-05	Tmsb10	6	72957347	72958748	-	1276	protein_coding	thymosin, beta 10 [Source:MGI Symbol;Acc:MGI:109146]	-
ENSMUSG00000072235	178.169	100.62	84.2287	84.5904	23.7914	52.3112	35.583	31.5044	111.902	35.7975	1.64188	1.40638e-06	3.80251e-05	Tuba1a	15	98949837	98953703	-	1803	protein_coding	tubulin, alpha 1A [Source:MGI Symbol;Acc:MGI:98869]	-
ENSMUSG00000025701	58.8295	19.2093	13.1022	26.3777	3.56871	2.09245	2.22394	4.20059	29.3797	3.02142	3.28707	1.48785e-06	3.9928e-05	Alox5	6	116410077	116461178	-	4106	protein_coding	arachidonate 5-lipoxygenase [Source:MGI Symbol;Acc:MGI:87999]	-
ENSMUSG00000019779	195.818	214.961	138.509	154.628	60.6681	89.9752	88.9574	95.5634	175.979	83.791	1.06823	1.51401e-06	4.05093e-05	Frk	10	34483399	34611278	+	5256	protein_coding	fyn-related kinase [Source:MGI Symbol;Acc:MGI:103265]	-
ENSMUSG00000097636	71.4358	21.0388	12.1664	43.6596	0	6.27734	2.22394	0	37.0751	2.12532	4.10157	1.52746e-06	4.08085e-05	Mirt1	19	53441212	53464796	-	8664	lincRNA	myocardial infarction associated transcript 1 [Source:MGI Symbol;Acc:MGI:1922001]	-
ENSMUSG00000039208	313.477	193.008	137.574	155.537	68.9951	78.4668	88.9574	81.9115	199.899	79.5827	1.32935	1.55149e-06	4.13027e-05	Metrnl	11	121701544	121716306	+	1586	protein_coding	meteorin, glial cell differentiation regulator-like [Source:MGI Symbol;Acc:MGI:2384806]	-
ENSMUSG00000079652	23.5318	12.8062	3.7435	13.6436	0	0	0	0	13.4313	0	6.05878	1.55284e-06	4.13027e-05	Fam71f2	6	29279593	29290680	+	1276	protein_coding	family with sequence similarity 71, member F2 [Source:MGI Symbol;Acc:MGI:2141439]	-
ENSMUSG00000024529	154.637	35.6744	48.6655	61.8511	9.51656	23.0169	12.2316	7.35103	75.2071	13.029	2.52689	1.60787e-06	4.26407e-05	Lox	18	52516069	52529867	-	4810	protein_coding	lysyl oxidase [Source:MGI Symbol;Acc:MGI:96817]	-
ENSMUSG00000058624	1650.59	887.287	1153	1134.24	501.999	781.529	493.714	489.369	1206.28	566.652	1.08988	1.68336e-06	4.42515e-05	Gda	19	21391307	21473445	-	6135	protein_coding	guanine deaminase [Source:MGI Symbol;Acc:MGI:95678]	-
ENSMUSG00000027995	528.625	268.93	207.764	272.872	133.232	137.055	104.525	66.1593	319.548	110.243	1.53679	1.77086e-06	4.63488e-05	Tlr2	3	83836272	83841767	-	3014	protein_coding	toll-like receptor 2 [Source:MGI Symbol;Acc:MGI:1346060]	-
ENSMUSG00000070436	920.261	548.837	457.643	587.585	322.374	325.376	247.969	303.493	628.581	299.803	1.06856	1.79182e-06	4.67612e-05	Serpinh1	7	99345376	99353239	-	2443	protein_coding	serine (or cysteine) peptidase inhibitor, clade H, member 1 [Source:MGI Symbol;Acc:MGI:88283]	-
ENSMUSG00000052749	171.446	65.8605	42.1143	98.234	29.7393	20.9245	23.3513	17.8525	94.4137	22.9669	2.0446	1.80775e-06	4.71089e-05	Trim30b	7	104355382	104369884	-	7527	protein_coding	tripartite motif-containing 30B [Source:MGI Symbol;Acc:MGI:4821256]	-
ENSMUSG00000004665	388.274	216.791	178.752	182.824	96.3552	103.576	103.413	94.5132	241.66	99.4644	1.28175	1.81387e-06	4.71998e-05	Cnn2	10	79988584	79996062	+	2460	protein_coding	calponin 2 [Source:MGI Symbol;Acc:MGI:105093]	-
ENSMUSG00000034675	143.712	95.1318	54.2807	90.9574	23.7914	39.7565	35.583	27.3038	96.0205	31.6087	1.60225	1.90911e-06	4.95352e-05	Dbn1	13	55473429	55488111	-	4514	protein_coding	drebrin 1 [Source:MGI Symbol;Acc:MGI:1931838]	-
ENSMUSG00000092438	14.2872	11.8915	6.55112	10.0053	0	0	0	0	10.6838	0	5.72775	1.99353e-06	5.15094e-05	Gm18734	17	35304206	35306317	-	808	unprocessed_pseudogene	predicted gene, 18734 [Source:MGI Symbol;Acc:MGI:5010919]	-
ENSMUSG00000073386	54.6274	12.8062	7.48699	11.8245	0	1.04622	0	0	21.6863	0.261556	6.02884	2.03783e-06	5.24343e-05	9830107B12Rik	17	48125605	48146268	-	3691	protein_coding	RIKEN cDNA 9830107B12 gene [Source:MGI Symbol;Acc:MGI:3608415]	-
ENSMUSG00000026020	1135.41	938.511	624.228	817.707	553.15	259.463	271.32	375.953	878.964	364.972	1.269	2.05554e-06	5.28019e-05	Nop58	1	59684971	59719044	+	10758	protein_coding	NOP58 ribonucleoprotein [Source:MGI Symbol;Acc:MGI:1933184]	-
ENSMUSG00000046841	258.009	114.341	94.5233	129.16	48.7724	39.7565	57.8223	53.5575	149.008	49.9772	1.57802	2.13714e-06	5.48198e-05	Ckap4	10	84526305	84534062	-	3089	protein_coding	cytoskeleton-associated protein 4 [Source:MGI Symbol;Acc:MGI:2444926]	-
ENSMUSG00000032322	105.053	29.2713	25.2686	58.2128	5.94785	15.6934	6.67181	6.30088	54.4513	8.65347	2.64873	2.16223e-06	5.52956e-05	Pstpip1	9	56089962	56128888	+	3830	protein_coding	proline-serine-threonine phosphatase-interacting protein 1 [Source:MGI Symbol;Acc:MGI:1321396]	-
ENSMUSG00000038725	37.8189	15.5504	25.2686	15.4628	2.37914	5.23112	1.11197	1.05015	23.5252	2.44309	3.26053	2.24041e-06	5.69818e-05	Pkhd1l1	15	44457494	44601369	+	18536	protein_coding	polycystic kidney and hepatic disease 1-like 1 [Source:MGI Symbol;Acc:MGI:2183153]	-
ENSMUSG00000037012	342.051	139.039	160.034	180.096	80.8908	72.1894	87.8454	72.4602	205.305	78.3465	1.39168	2.2522e-06	5.72007e-05	Hk1	10	62268855	62379908	-	8532	protein_coding	hexokinase 1 [Source:MGI Symbol;Acc:MGI:96103]	-
ENSMUSG00000021336	913.537	1353.8	427.695	648.527	102.303	382.918	249.081	150.171	835.889	221.118	1.91783	2.27584e-06	5.77198e-05	Slc17a4	13	23895890	23915009	-	5978	protein_coding	solute carrier family 17 (sodium phosphate), member 4 [Source:MGI Symbol;Acc:MGI:2442850]	-
ENSMUSG00000021123	239.52	14.6357	17.7816	82.7713	0	2.09245	3.3359	1.05015	88.6771	1.61962	5.7663	2.29976e-06	5.81627e-05	Rdh12	12	79208914	79222665	+	2967	protein_coding	retinol dehydrogenase 12 [Source:MGI Symbol;Acc:MGI:1925224]	-
ENSMUSG00000039202	3979.39	4563.58	1838.99	2424.93	950.467	1263.84	1106.41	1695.99	3201.72	1254.18	1.352	2.3712e-06	5.98014e-05	Abhd2	7	79273199	79365508	+	10573	protein_coding	abhydrolase domain containing 2 [Source:MGI Symbol;Acc:MGI:1914344]	-
ENSMUSG00000024770	16.8084	25.6124	0.935874	26.3777	0	0	0	0	17.4336	0	6.43215	2.39707e-06	6.02185e-05	Lipn	19	34067358	34084918	+	1884	protein_coding	lipase, family member N [Source:MGI Symbol;Acc:MGI:1917416]	-
ENSMUSG00000014444	375.668	274.419	182.495	220.117	99.9239	95.2063	143.444	120.767	263.175	114.835	1.19724	2.40655e-06	6.03549e-05	Piezo1	8	122481698	122551329	-	9935	protein_coding	piezo-type mechanosensitive ion channel component 1 [Source:MGI Symbol;Acc:MGI:3603204]	-
ENSMUSG00000038264	30.2551	25.6124	20.5892	11.8245	3.56871	3.13867	3.3359	1.05015	22.0703	2.77336	3.00627	2.48133e-06	6.18318e-05	Sema7a	9	57940112	57962865	+	3298	protein_coding	sema domain, immunoglobulin domain (Ig), and GPI membrane anchor, (semaphorin) 7A [Source:MGI Symbol;Acc:MGI:1306826]	-
ENSMUSG00000001021	15.1276	15.5504	3.7435	12.734	0	0	0	0	11.7889	0	5.86927	2.51301e-06	6.24162e-05	S100a3	3	90560578	90602702	+	5660	protein_coding	S100 calcium binding protein A3 [Source:MGI Symbol;Acc:MGI:1338849]	-
ENSMUSG00000064337	20965.1	26140.2	6236.67	9156.69	6197.66	4024.82	4142.08	4107.13	15624.7	4617.92	1.75854	2.5485e-06	6.30367e-05	mt-Rnr1	MT	70	1024	+	955	Mt_rRNA	mitochondrially encoded 12S rRNA [Source:MGI Symbol;Acc:MGI:102493]	-
ENSMUSG00000028381	1304.33	1393.13	652.304	793.149	444.899	536.713	455.907	442.112	1035.73	469.908	1.14023	2.64907e-06	6.53449e-05	Ugcg	4	59189257	59222833	+	5212	protein_coding	UDP-glucose ceramide glucosyltransferase [Source:MGI Symbol;Acc:MGI:1332243]	-
ENSMUSG00000005968	373.987	300.946	236.776	214.66	157.023	116.131	102.301	154.372	281.592	132.457	1.08938	2.66608e-06	6.56745e-05	Tuft1	3	94612757	94658872	-	3117	protein_coding	tuftelin 1 [Source:MGI Symbol;Acc:MGI:109572]	-
ENSMUSG00000021986	29.4147	21.0388	20.5892	27.2872	1.18957	1.04622	6.67181	6.30088	24.5825	3.80212	2.68505	2.70435e-06	6.64355e-05	Amer2	14	60373259	60388197	+	10660	protein_coding	APC membrane recruitment 2 [Source:MGI Symbol;Acc:MGI:1919375]	-
ENSMUSG00000031328	2273.34	1177.26	834.8	1064.2	532.928	564.961	572.663	534.525	1337.4	551.269	1.2788	2.76628e-06	6.75881e-05	Flna	X	74223461	74249820	-	9400	protein_coding	filamin, alpha [Source:MGI Symbol;Acc:MGI:95556]	-
ENSMUSG00000030786	342.051	97.8759	88.9081	144.622	52.3411	52.3112	25.5753	22.0531	168.364	38.0702	2.14716	2.78584e-06	6.79736e-05	Itgam	7	128062640	128118491	+	5024	protein_coding	integrin alpha M [Source:MGI Symbol;Acc:MGI:96607]	-
ENSMUSG00000025746	116.818	26.5271	16.8457	160.995	0	3.13867	0	0	80.2965	0.784668	6.64134	2.82307e-06	6.86033e-05	Il6	5	30013114	30019981	+	2428	protein_coding	interleukin 6 [Source:MGI Symbol;Acc:MGI:96559]	-
ENSMUSG00000040660	110.936	386.015	3.7435	30.9255	0	0	0	0	132.905	0	9.36207	2.84465e-06	6.88493e-05	Cyp2b9	7	26173411	26210661	+	1876	protein_coding	cytochrome P450, family 2, subfamily b, polypeptide 9 [Source:MGI Symbol;Acc:MGI:88600]	-
ENSMUSG00000096719	28.5743	10.062	10.2946	13.6436	0	1.04622	0	0	15.6436	0.261556	5.55808	2.89986e-06	6.99196e-05	Mrgpra2b	7	47463806	47528862	-	1334	protein_coding	MAS-related GPR, member A2B [Source:MGI Symbol;Acc:MGI:3033098]	-
ENSMUSG00000035270	95.808	132.636	87.0363	112.787	29.7393	60.681	45.5907	47.2566	107.067	45.8169	1.21899	2.94725e-06	7.08596e-05	Impg2	16	56204313	56273756	+	9275	protein_coding	interphotoreceptor matrix proteoglycan 2 [Source:MGI Symbol;Acc:MGI:3044955]	-
ENSMUSG00000037185	48.7444	37.5039	26.2045	24.5585	13.0853	7.32356	4.44787	5.25074	34.2528	7.52686	2.20186	3.0013e-06	7.17439e-05	Krt80	15	101347444	101370162	-	6393	protein_coding	keratin 80 [Source:MGI Symbol;Acc:MGI:1921377]	-
ENSMUSG00000041754	51.2657	15.5504	14.0381	36.383	3.56871	4.18489	3.3359	4.20059	29.3093	3.82252	2.93884	3.0179e-06	7.1978e-05	Trem3	17	48247777	48258841	+	994	protein_coding	triggering receptor expressed on myeloid cells 3 [Source:MGI Symbol;Acc:MGI:1930003]	-
ENSMUSG00000028771	1032.04	1130.6	606.447	696.734	433.004	379.779	490.378	429.51	866.455	433.168	1.00055	3.08715e-06	7.3435e-05	Ptpn12	5	20986645	21055911	-	3509	protein_coding	protein tyrosine phosphatase, non-receptor type 12 [Source:MGI Symbol;Acc:MGI:104673]	-
ENSMUSG00000056671	49.5848	27.4419	47.7296	39.1117	15.4644	13.6009	11.1197	6.30088	40.967	11.6215	1.82574	3.09521e-06	7.34619e-05	Prelid2	18	41875696	41951194	-	724	protein_coding	PRELI domain containing 2 [Source:MGI Symbol;Acc:MGI:1924869]	-
ENSMUSG00000041120	68.0741	37.5039	83.2928	19.1011	11.8957	7.32356	6.67181	13.6519	51.993	9.88575	2.39618	3.20637e-06	7.58701e-05	Nbl1	4	139082284	139092993	-	2033	protein_coding	neuroblastoma, suppression of tumorigenicity 1 [Source:MGI Symbol;Acc:MGI:104591]	-
ENSMUSG00000003882	86.5633	29.2713	13.1022	25.4681	5.94785	4.18489	5.55984	2.10029	38.6012	4.44822	3.12967	3.25954e-06	7.70269e-05	Il7r	15	9505788	9530176	-	4663	protein_coding	interleukin 7 receptor [Source:MGI Symbol;Acc:MGI:96562]	-
ENSMUSG00000104920	21.0105	43.907	2.80762	4.54787	0	0	0	0	18.0682	0	6.48381	3.28965e-06	7.76366e-05	Gm43215	5	21214009	21214260	+	252	processed_pseudogene	predicted gene 43215 [Source:MGI Symbol;Acc:MGI:5663352]	-
ENSMUSG00000003665	99.1697	17.3798	32.7556	88.2287	0	13.6009	1.11197	3.15044	59.3835	4.46583	3.71284	3.36845e-06	7.91849e-05	Has1	17	17843323	17855205	-	4518	protein_coding	hyaluronan synthase 1 [Source:MGI Symbol;Acc:MGI:106590]	-
ENSMUSG00000063160	117.659	70.4341	45.8578	60.0319	14.2748	25.1094	18.9035	29.4041	73.4957	21.9229	1.74133	3.46748e-06	8.11949e-05	Numbl	7	27258433	27282144	+	8673	protein_coding	numb-like [Source:MGI Symbol;Acc:MGI:894702]	-
ENSMUSG00000026979	325.243	186.605	144.125	150.08	99.9239	79.513	54.4864	68.2596	201.513	75.5457	1.41787	3.78925e-06	8.77031e-05	Psd4	2	24367580	24414954	+	11786	protein_coding	pleckstrin and Sec7 domain containing 4 [Source:MGI Symbol;Acc:MGI:2674093]	-
ENSMUSG00000021614	473.997	97.8759	94.5233	142.803	3.56871	33.4792	11.1197	12.6018	202.3	15.1923	3.73085	3.97992e-06	9.1528e-05	Vcan	13	89655312	89742509	-	14462	protein_coding	versican [Source:MGI Symbol;Acc:MGI:102889]	-
ENSMUSG00000104876	47.0636	37.5039	12.1664	11.8245	3.56871	0	3.3359	2.10029	27.1396	2.25123	3.61672	4.04836e-06	9.28228e-05	Trdc	14	54142851	54148868	+	3865	TR_C_gene	T cell receptor delta, constant region [Source:MGI Symbol;Acc:MGI:98612]	-
ENSMUSG00000050989	393.317	151.845	114.177	178.277	68.9951	78.4668	58.9343	59.8584	209.404	66.5636	1.65445	4.08122e-06	9.33805e-05	Selenon	4	134537892	134552166	-	3619	protein_coding	selenoprotein N [Source:MGI Symbol;Acc:MGI:2151208]	-
ENSMUSG00000044734	109.255	95.1318	14.974	62.7606	9.51656	13.6009	11.1197	16.8024	70.5303	12.7599	2.46393	4.19884e-06	9.55861e-05	Serpinb1a	13	32842092	32851185	-	2303	protein_coding	serine (or cysteine) peptidase inhibitor, clade B, member 1a [Source:MGI Symbol;Acc:MGI:1913472]	-
ENSMUSG00000074254	36.9785	109.767	8.42287	86.4096	0	2.09245	5.55984	10.5015	60.3946	4.53844	3.72119	4.21524e-06	9.58381e-05	Cyp2a4	7	26307169	26315088	+	1738	protein_coding	cytochrome P450, family 2, subfamily a, polypeptide 4 [Source:MGI Symbol;Acc:MGI:88596]	-
ENSMUSG00000067297	18.4893	24.6977	17.7816	14.5532	3.56871	3.13867	2.22394	0	18.8804	2.23283	3.09946	4.46861e-06	0.000100961	Ifit1bl2	19	34617049	34640743	-	3367	protein_coding	interferon induced protein with tetratricopeptide repeats 1B like 2 [Source:MGI Symbol;Acc:MGI:2148249]	-
ENSMUSG00000042124	6.72337	22.8682	2.80762	22.7394	0	0	0	0	13.7846	0	6.09218	4.48764e-06	0.000101264	Lce1f	3	92718685	92720350	-	728	protein_coding	late cornified envelope 1F [Source:MGI Symbol;Acc:MGI:1915078]	-
ENSMUSG00000022723	751.336	1041.88	350.017	533.92	161.782	270.972	236.849	311.894	669.287	245.374	1.44699	4.69906e-06	0.000105506	Crybg3	16	59490775	59600979	-	12711	protein_coding	beta-gamma crystallin domain containing 3 [Source:MGI Symbol;Acc:MGI:2676311]	-
ENSMUSG00000042377	178.169	189.349	86.1004	87.3191	45.2037	42.8952	52.2625	56.7079	135.234	49.2673	1.45714	4.7106e-06	0.000105634	Fam83g	11	61684091	61709951	+	6659	protein_coding	family with sequence similarity 83, member G [Source:MGI Symbol;Acc:MGI:1916890]	-
ENSMUSG00000013974	319.36	72.2636	43.0502	106.42	14.2748	15.6934	4.44787	2.10029	135.273	9.12909	3.89201	4.9018e-06	0.000109241	Mcemp1	8	3665754	3669259	+	1494	protein_coding	mast cell expressed membrane protein 1 [Source:MGI Symbol;Acc:MGI:1916439]	-
ENSMUSG00000032350	14389.7	14441.7	5723.81	7496.71	2682.48	2830.03	5021.65	4742.46	10513	3819.16	1.46084	4.91105e-06	0.000109312	Gclc	9	77754535	77794485	+	3766	protein_coding	glutamate-cysteine ligase, catalytic subunit [Source:MGI Symbol;Acc:MGI:104990]	-
ENSMUSG00000003484	434.498	103.364	46.7937	121.883	27.3601	11.5085	5.55984	11.5516	176.635	13.995	3.662	4.93859e-06	0.000109789	Cyp4f18	8	71988482	72009626	-	1855	protein_coding	cytochrome P450, family 4, subfamily f, polypeptide 18 [Source:MGI Symbol;Acc:MGI:1919304]	-
ENSMUSG00000097195	116.818	137.209	60.8318	106.42	49.962	43.9414	30.0231	39.9056	105.32	40.958	1.36456	5.05525e-06	0.000111978	Snhg5	9	88521050	88522929	-	1730	processed_transcript	small nucleolar RNA host gene 5 [Source:MGI Symbol;Acc:MGI:1919905]	-
ENSMUSG00000010067	288.264	289.969	131.022	180.096	124.905	62.7734	74.5018	60.9085	222.338	80.7722	1.46443	5.2055e-06	0.000114731	Rassf1	9	107551555	107562267	+	5845	protein_coding	Ras association (RalGDS/AF-6) domain family member 1 [Source:MGI Symbol;Acc:MGI:1928386]	-
ENSMUSG00000031271	1616.97	2270.36	1900.76	1773.67	352.113	437.321	747.242	1188.77	1890.44	681.361	1.47189	5.25516e-06	0.000115543	Serpina7	X	139079257	139085236	-	2448	protein_coding	serine (or cysteine) peptidase inhibitor, clade A (alpha-1 antiproteinase, antitrypsin), member 7 [Source:MGI Symbol;Acc:MGI:3041197]	-
ENSMUSG00000022026	78.1591	13.7209	9.35874	14.5532	2.37914	0	0	1.05015	28.948	0.857322	5.12343	5.39626e-06	0.000118212	Olfm4	14	79984081	80023139	+	2962	protein_coding	olfactomedin 4 [Source:MGI Symbol;Acc:MGI:2685142]	-
ENSMUSG00000095028	41.1806	35.6744	28.0762	40.0213	11.8957	5.23112	15.5675	4.20059	36.2381	9.22374	1.9897	5.48828e-06	0.000119936	Sirpb1b	3	15495751	15575065	-	2877	protein_coding	signal-regulatory protein beta 1B [Source:MGI Symbol;Acc:MGI:3779828]	-
ENSMUSG00000036006	168.925	90.5581	85.1646	91.867	21.4123	59.6347	23.3513	18.9026	109.129	30.8252	1.82066	5.53798e-06	0.000120729	Ripor2	13	24582189	24733816	+	11662	protein_coding	RHO family interacting cell polarization regulator 2 [Source:MGI Symbol;Acc:MGI:2444879]	-
ENSMUSG00000061132	119.34	199.411	29.0121	59.1223	17.8436	19.8782	22.2394	23.1032	101.721	20.7661	2.29176	5.755e-06	0.000124883	Blnk	19	40928927	40994535	-	5991	protein_coding	B cell linker [Source:MGI Symbol;Acc:MGI:96878]	-
ENSMUSG00000039384	224.392	333.876	129.151	167.362	67.8055	68.0045	113.421	67.2094	213.695	79.11	1.43417	5.75628e-06	0.000124883	Dusp10	1	184013302	184075636	+	3042	protein_coding	dual specificity phosphatase 10 [Source:MGI Symbol;Acc:MGI:1927070]	-
ENSMUSG00000109141	26.053	46.6512	14.974	20.9202	2.37914	5.23112	6.67181	2.10029	27.1496	4.09559	2.72555	5.85145e-06	0.000126795	Gm30692	8	24412179	24416937	+	801	lincRNA	predicted gene, 30692 [Source:MGI Symbol;Acc:MGI:5589851]	-
ENSMUSG00000060950	260.53	255.209	240.52	191.92	167.729	75.3281	91.1814	95.5634	237.045	107.451	1.14527	5.96543e-06	0.000128636	Trmt61a	12	111678105	111683902	+	2433	protein_coding	tRNA methyltransferase 61A [Source:MGI Symbol;Acc:MGI:2443487]	-
ENSMUSG00000053950	295.828	256.124	135.702	195.559	105.872	83.6979	101.189	108.165	220.803	99.731	1.14812	5.97924e-06	0.000128636	Adnp2	18	80126311	80151482	-	5012	protein_coding	ADNP homeobox 2 [Source:MGI Symbol;Acc:MGI:2448562]	-
ENSMUSG00000111167	18.4893	9.14728	2.80762	16.3723	0	0	0	0	11.7041	0	5.8597	6.02013e-06	0.000129207	Gm39321	9	42141993	42146506	+	3605	lincRNA	predicted gene, 39321 [Source:MGI Symbol;Acc:MGI:5622206]	-
ENSMUSG00000020656	44.5423	39.3333	31.8197	39.1117	16.654	13.6009	7.78377	13.6519	38.7018	12.9226	1.58675	6.36839e-06	0.00013555	Grhl1	12	24572283	24617391	+	5539	protein_coding	grainyhead like transcription factor 1 [Source:MGI Symbol;Acc:MGI:2182540]	CP2
ENSMUSG00000024014	1000.94	609.209	372.478	521.186	278.359	217.614	306.903	255.186	625.954	264.516	1.24345	6.49927e-06	0.000137847	Pim1	17	29490812	29496111	+	2638	protein_coding	proviral integration site 1 [Source:MGI Symbol;Acc:MGI:97584]	-
ENSMUSG00000020911	116.818	53.969	86.1004	40.9308	13.0853	25.1094	21.1274	27.3038	74.4547	21.6565	1.77739	7.24957e-06	0.000151618	Krt19	11	100140810	100148665	-	1855	protein_coding	keratin 19 [Source:MGI Symbol;Acc:MGI:96693]	-
ENSMUSG00000010751	49.5848	43.907	31.8197	47.2979	8.32699	18.832	17.7915	11.5516	43.1523	14.1255	1.60576	7.55388e-06	0.000156889	Tnfrsf22	7	143634806	143649661	-	4217	protein_coding	tumor necrosis factor receptor superfamily, member 22 [Source:MGI Symbol;Acc:MGI:1930270]	-
ENSMUSG00000000489	115.978	120.744	54.2807	67.3085	16.654	40.8027	33.359	22.0531	89.5779	28.2172	1.66349	7.69233e-06	0.000159214	Pdgfb	15	79995874	80014977	-	4161	protein_coding	platelet derived growth factor, B polypeptide [Source:MGI Symbol;Acc:MGI:97528]	-
ENSMUSG00000002384	41.1806	37.5039	26.2045	25.4681	0	0	1.11197	10.5015	32.5893	2.90336	3.4617	8.48992e-06	0.000173923	Bmp8b	4	123105165	123132099	+	3880	protein_coding	bone morphogenetic protein 8b [Source:MGI Symbol;Acc:MGI:107335]	-
ENSMUSG00000028773	121.861	8.23256	204.956	4.54787	0	1.04622	0	0	84.8995	0.261556	7.99416	8.66239e-06	0.000176652	Fabp3	4	130308595	130315463	+	823	protein_coding	fatty acid binding protein 3, muscle and heart [Source:MGI Symbol;Acc:MGI:95476]	-
ENSMUSG00000072620	758.06	457.364	226.482	387.479	223.639	149.61	164.571	144.92	457.346	170.685	1.42329	9.16867e-06	0.000186343	Slfn2	11	83065112	83070678	+	1664	protein_coding	schlafen 2 [Source:MGI Symbol;Acc:MGI:1313258]	-
ENSMUSG00000106609	37.8189	10.062	16.8457	12.734	0	2.09245	0	1.05015	19.3652	0.785649	4.57368	9.45561e-06	0.000191311	Gm43181	5	43784046	43786117	-	2072	TEC	predicted gene 43181 [Source:MGI Symbol;Acc:MGI:5663318]	-
ENSMUSG00000048120	911.016	249.721	276.083	530.282	191.521	125.547	167.907	152.271	491.775	159.312	1.62712	9.65776e-06	0.000194963	Entpd1	19	40612366	40741602	+	5580	protein_coding	ectonucleoside triphosphate diphosphohydrolase 1 [Source:MGI Symbol;Acc:MGI:102805]	-
ENSMUSG00000026480	592.497	256.124	150.676	254.681	126.094	68.0045	112.309	90.3127	313.494	99.1801	1.66221	9.70914e-06	0.000195575	Ncf2	1	152800194	152836991	+	8478	protein_coding	neutrophil cytosolic factor 2 [Source:MGI Symbol;Acc:MGI:97284]	-
ENSMUSG00000037390	70.5953	96.9612	0.935874	107.33	0	0	0	0	68.9556	0	8.41547	9.7098e-06	0.000195575	Muc3	5	137134922	137149322	-	1943	protein_coding	mucin 3, intestinal [Source:MGI Symbol;Acc:MGI:1203527]	-
ENSMUSG00000024254	1179.95	1604.43	1802.49	893.202	535.307	697.831	575.999	840.118	1370.02	662.314	1.04817	9.72268e-06	0.000195616	Abcg8	17	84676302	84700333	+	3749	protein_coding	ATP binding cassette subfamily G member 8 [Source:MGI Symbol;Acc:MGI:1914720]	-
ENSMUSG00000019997	450.466	208.558	149.74	280.149	132.042	58.5885	100.077	85.0619	272.228	93.9425	1.53763	9.97499e-06	0.000199799	Ctgf	10	24595442	24598683	+	2861	protein_coding	connective tissue growth factor [Source:MGI Symbol;Acc:MGI:95537]	-
ENSMUSG00000030218	305.073	64.031	167.521	83.6808	44.0141	47.0801	14.4556	32.5546	155.077	34.5261	2.16797	1.00333e-05	0.000200744	Mgp	6	136872435	136875823	-	1187	protein_coding	matrix Gla protein [Source:MGI Symbol;Acc:MGI:96976]	-
ENSMUSG00000020080	36.1381	24.6977	35.5632	23.6489	5.94785	11.5085	6.67181	8.40118	30.012	8.13232	1.87516	1.01983e-05	0.000203543	Hkdc1	10	62383137	62422491	-	5132	protein_coding	hexokinase domain containing 1 [Source:MGI Symbol;Acc:MGI:2384910]	-
ENSMUSG00000040133	37.8189	42.9922	2.80762	18.1915	0	2.09245	0	1.05015	25.4526	0.785649	4.97125	1.02341e-05	0.000203856	Gpr176	2	118277110	118373419	-	3899	protein_coding	G protein-coupled receptor 176 [Source:MGI Symbol;Acc:MGI:2685858]	-
ENSMUSG00000063193	248.765	89.6434	71.1264	78.2234	26.1705	33.4792	38.9189	37.8053	121.939	34.0935	1.83884	1.03368e-05	0.000205673	Cd300lb	11	114922781	114934386	-	2917	protein_coding	CD300 molecule like family member B [Source:MGI Symbol;Acc:MGI:2685099]	-
ENSMUSG00000034593	92.4463	32.0155	31.8197	44.5691	3.56871	13.6009	14.4556	2.10029	50.2127	8.43137	2.57192	1.03668e-05	0.000205817	Myo5a	9	75071015	75223688	+	14803	protein_coding	myosin VA [Source:MGI Symbol;Acc:MGI:105976]	-
ENSMUSG00000022074	39.4998	30.186	36.4991	39.1117	16.654	11.5085	4.44787	11.5516	36.3242	11.0405	1.7244	1.04673e-05	0.000207353	Tnfrsf10b	14	69767472	69784411	+	5451	protein_coding	tumor necrosis factor receptor superfamily, member 10b [Source:MGI Symbol;Acc:MGI:1341090]	-
ENSMUSG00000031880	27.7339	26.5271	10.2946	39.1117	5.94785	2.09245	5.55984	1.05015	25.9168	3.66257	2.84652	1.04797e-05	0.000207372	Rrad	8	104628070	104631327	-	1577	protein_coding	Ras-related associated with diabetes [Source:MGI Symbol;Acc:MGI:1930943]	-
ENSMUSG00000040010	245.403	246.062	121.664	168.271	82.0804	87.8828	100.077	93.4631	195.35	90.8758	1.10451	1.14644e-05	0.00022488	Slc7a5	8	121881150	121907694	-	3708	protein_coding	solute carrier family 7 (cationic amino acid transporter, y+ system), member 5 [Source:MGI Symbol;Acc:MGI:1298205]	-
ENSMUSG00000030643	715.198	900.093	301.352	351.096	199.848	234.354	215.722	212.13	566.935	215.513	1.39541	1.16336e-05	0.000227454	Rab30	7	92741603	92844535	+	9642	protein_coding	RAB30, member RAS oncogene family [Source:MGI Symbol;Acc:MGI:1923235]	-
ENSMUSG00000050914	49.5848	28.3566	18.7175	31.8351	8.32699	8.36979	2.22394	0	32.1235	4.73018	2.77629	1.18718e-05	0.000231358	Ankrd37	8	45996902	46005707	-	1539	protein_coding	ankyrin repeat domain 37 [Source:MGI Symbol;Acc:MGI:3603344]	-
ENSMUSG00000026395	1128.69	675.984	316.325	492.989	278.359	233.308	250.193	223.681	653.496	246.385	1.4079	1.19058e-05	0.000231771	Ptprc	1	138062861	138175708	-	18313	protein_coding	protein tyrosine phosphatase, receptor type, C [Source:MGI Symbol;Acc:MGI:97810]	-
ENSMUSG00000051498	94.9675	33.845	36.4991	70.0372	15.4644	17.7858	18.9035	15.7522	58.8372	16.9765	1.79503	1.21109e-05	0.000234496	Tlr6	5	64952031	64960097	-	3727	protein_coding	toll-like receptor 6 [Source:MGI Symbol;Acc:MGI:1341296]	-
ENSMUSG00000028965	41.1806	13.7209	13.1022	39.1117	3.56871	1.04622	6.67181	2.10029	26.7789	3.34676	3.01598	1.2357e-05	0.000238541	Tnfrsf9	4	150914562	150946102	+	2722	protein_coding	tumor necrosis factor receptor superfamily, member 9 [Source:MGI Symbol;Acc:MGI:1101059]	-
ENSMUSG00000028874	400.881	203.984	175.944	179.186	116.578	100.437	94.5173	93.4631	239.999	101.249	1.24694	1.29097e-05	0.00024745	Fgr	4	132974095	133001910	+	3863	protein_coding	FGR proto-oncogene, Src family tyrosine kinase [Source:MGI Symbol;Acc:MGI:95527]	-
ENSMUSG00000045349	47.904	20.124	7.48699	16.3723	2.37914	3.13867	0	0	22.9718	1.37945	4.06744	1.29173e-05	0.00024745	Sh2d5	4	138250403	138261332	+	3740	protein_coding	SH2 domain containing 5 [Source:MGI Symbol;Acc:MGI:2446215]	-
ENSMUSG00000026773	1025.31	493.953	584.921	643.979	216.502	343.161	211.274	405.357	687.042	294.073	1.22363	1.29955e-05	0.000248683	Pfkfb3	2	11471433	11554077	-	7561	protein_coding	6-phosphofructo-2-kinase/fructose-2,6-biphosphatase 3 [Source:MGI Symbol;Acc:MGI:2181202]	-
ENSMUSG00000033777	460.551	240.574	187.175	200.106	121.336	104.622	125.652	96.6135	272.101	112.056	1.28158	1.30465e-05	0.000249394	Tlr13	X	106143204	106160493	+	4304	protein_coding	toll-like receptor 13 [Source:MGI Symbol;Acc:MGI:3045213]	-
ENSMUSG00000040663	92.4463	48.4806	68.3188	64.5798	15.4644	17.7858	26.6872	36.7552	68.4564	24.1731	1.49837	1.31114e-05	0.000250102	Clcf1	19	4214238	4223490	+	3713	protein_coding	cardiotrophin-like cytokine factor 1 [Source:MGI Symbol;Acc:MGI:1930088]	-
ENSMUSG00000032501	2240.56	2118.51	1019.17	1469.87	1043.25	773.159	542.64	639.54	1712.03	749.648	1.19176	1.33897e-05	0.000254067	Trib1	15	59648350	59657099	+	6248	protein_coding	tribbles pseudokinase 1 [Source:MGI Symbol;Acc:MGI:2443397]	-
ENSMUSG00000029371	234.477	38.4186	17.7816	274.691	9.51656	10.4622	4.44787	1.05015	141.342	6.3692	4.47456	1.35114e-05	0.000255298	Cxcl5	5	90759360	90761624	+	1863	protein_coding	chemokine (C-X-C motif) ligand 5 [Source:MGI Symbol;Acc:MGI:1096868]	-
ENSMUSG00000013089	171.446	179.287	121.664	90.9574	70.1847	59.6347	63.3822	68.2596	140.838	65.3653	1.10892	1.36119e-05	0.000256659	Etv5	16	22381309	22439719	-	4103	protein_coding	ets variant 5 [Source:MGI Symbol;Acc:MGI:1096867]	ETS
ENSMUSG00000051341	55.4678	44.8217	31.8197	27.2872	13.0853	11.5085	14.4556	11.5516	39.8491	12.6502	1.66039	1.37849e-05	0.000259378	Zfp52	17	21535539	21562601	+	3164	protein_coding	zinc finger protein 52 [Source:MGI Symbol;Acc:MGI:99199]	zf-C2H2
ENSMUSG00000022114	85.7229	70.4341	32.7556	70.0372	28.5497	18.832	21.1274	21.0029	64.7375	22.378	1.53853	1.39035e-05	0.000261063	Spry2	14	105891947	105896819	-	2087	protein_coding	sprouty RTK signaling antagonist 2 [Source:MGI Symbol;Acc:MGI:1345138]	-
ENSMUSG00000023827	91.6059	64.9457	29.0121	49.117	19.0331	13.6009	16.6795	21.0029	58.6702	17.5791	1.74223	1.40146e-05	0.000262602	Agpat4	17	12118704	12219645	+	2701	protein_coding	1-acylglycerol-3-phosphate O-acyltransferase 4 (lysophosphatidic acid acyltransferase, delta) [Source:MGI Symbol;Acc:MGI:1915512]	-
ENSMUSG00000074677	65.5528	40.2481	31.8197	29.1064	13.0853	15.6934	3.3359	6.30088	41.6817	9.60385	2.12077	1.42944e-05	0.000265965	Sirpb1c	3	15795145	15848528	-	3682	protein_coding	signal-regulatory protein beta 1C [Source:MGI Symbol;Acc:MGI:3807521]	-
ENSMUSG00000039005	294.147	107.023	117.92	212.84	74.9429	56.4961	76.7258	63.0088	182.983	67.7934	1.43468	1.44482e-05	0.000268216	Tlr4	4	66827584	66930284	+	5556	protein_coding	toll-like receptor 4 [Source:MGI Symbol;Acc:MGI:96824]	-
ENSMUSG00000026208	491.646	138.124	510.987	152.809	98.7343	72.1894	115.645	89.2625	323.392	93.9577	1.78387	1.52064e-05	0.000280842	Des	1	75360329	75368579	+	3754	protein_coding	desmin [Source:MGI Symbol;Acc:MGI:94885]	-
ENSMUSG00000076612	103.372	357.659	3.7435	8.18617	0	1.04622	1.11197	0	118.24	0.539548	7.75138	1.58462e-05	0.000291464	Ighg2c	12	113285325	113288932	-	1326	IG_C_gene	immunoglobulin heavy constant gamma 2C [Source:MGI Symbol;Acc:MGI:2686979]	-
ENSMUSG00000071068	68.0741	54.8837	29.0121	39.1117	8.32699	11.5085	17.7915	18.9026	47.7704	14.1324	1.75407	1.59483e-05	0.000293042	Treml2	17	48299498	48312533	+	4917	protein_coding	triggering receptor expressed on myeloid cells-like 2 [Source:MGI Symbol;Acc:MGI:2147038]	-
ENSMUSG00000053398	51.2657	33.845	11.2305	30.016	3.56871	7.32356	7.78377	4.20059	31.5893	5.71916	2.46373	1.61584e-05	0.000295696	Phgdh	3	98313170	98339990	-	2486	protein_coding	3-phosphoglycerate dehydrogenase [Source:MGI Symbol;Acc:MGI:1355330]	-
ENSMUSG00000005802	789.996	968.697	444.54	540.287	315.236	393.38	325.807	287.74	685.88	330.541	1.05314	1.62583e-05	0.000297222	Slc30a4	2	122681233	122702663	-	5482	protein_coding	solute carrier family 30 (zinc transporter), member 4 [Source:MGI Symbol;Acc:MGI:1345282]	-
ENSMUSG00000050966	29.4147	7.31783	2.80762	8.18617	0	0	0	0	11.9316	0	5.88904	1.6369e-05	0.000298942	Lin28a	4	134003330	134018841	-	3996	protein_coding	lin-28 homolog A (C. elegans) [Source:MGI Symbol;Acc:MGI:1890546]	CSD
ENSMUSG00000016918	101.691	47.5659	59.896	68.2181	20.2227	36.6178	10.0077	14.7021	69.3427	20.3876	1.76394	1.69866e-05	0.000308656	Sulf1	1	12692277	12861192	+	11294	protein_coding	sulfatase 1 [Source:MGI Symbol;Acc:MGI:2138563]	-
ENSMUSG00000017204	18.4893	19.2093	0.935874	10.9149	0	0	0	0	12.3873	0	5.94049	1.733e-05	0.000314261	Gsdma	11	98664351	98677708	+	2726	protein_coding	gasdermin A [Source:MGI Symbol;Acc:MGI:1889509]	-
ENSMUSG00000024501	133.627	85.0698	81.4211	85.5	28.5497	54.4036	44.4787	23.1032	96.4044	37.6338	1.35629	1.75269e-05	0.000317193	Dpysl3	18	43320979	43438286	-	6265	protein_coding	dihydropyrimidinase-like 3 [Source:MGI Symbol;Acc:MGI:1349762]	-
ENSMUSG00000031662	253.807	80.4961	69.2547	149.17	49.962	29.2943	41.1428	45.1563	138.182	41.3888	1.74207	1.76356e-05	0.000318804	Snx20	8	88626563	88636128	-	6439	protein_coding	sorting nexin 20 [Source:MGI Symbol;Acc:MGI:1918857]	-
ENSMUSG00000049436	55.4678	18.2946	42.1143	18.1915	3.56871	6.27734	6.67181	9.45132	33.517	6.4923	2.361	1.81051e-05	0.000326273	Upk1b	16	38773184	38800328	-	2089	protein_coding	uroplakin 1B [Source:MGI Symbol;Acc:MGI:98912]	-
ENSMUSG00000110554	20.1701	24.6977	1.87175	4.54787	0	0	0	0	12.8218	0	5.99015	1.82025e-05	0.000326792	Gm35256	8	71026792	71126576	+	3269	lincRNA	predicted gene, 35256 [Source:MGI Symbol;Acc:MGI:5594415]	-
ENSMUSG00000002289	6217.43	4700.79	2436.08	2663.23	1592.83	1645.71	1664.62	2102.39	4004.38	1751.39	1.1931	1.86636e-05	0.000334071	Angptl4	17	33773750	33781575	-	3286	protein_coding	angiopoietin-like 4 [Source:MGI Symbol;Acc:MGI:1888999]	-
ENSMUSG00000023039	90.7654	43.907	48.6655	28.1968	13.0853	17.7858	8.89574	17.8525	52.8837	14.4048	1.87422	1.87064e-05	0.000334505	Krt7	15	101411043	101430313	+	7049	protein_coding	keratin 7 [Source:MGI Symbol;Acc:MGI:96704]	-
ENSMUSG00000034634	672.337	471.085	262.045	321.989	143.938	232.262	101.189	182.726	431.864	165.029	1.38735	1.92244e-05	0.00034335	Ly6d	15	74762056	74763620	-	744	protein_coding	lymphocyte antigen 6 complex, locus D [Source:MGI Symbol;Acc:MGI:96881]	-
ENSMUSG00000045362	100.01	35.6744	32.7556	64.5798	20.2227	12.5547	12.2316	18.9026	58.255	15.9779	1.87121	2.00569e-05	0.000356177	Tnfrsf26	7	143607659	143628722	-	3218	protein_coding	tumor necrosis factor receptor superfamily, member 26 [Source:MGI Symbol;Acc:MGI:2651928]	-
ENSMUSG00000047832	212.626	173.798	103.882	141.894	91.5969	68.0045	74.5018	56.7079	158.05	72.7028	1.12412	2.01062e-05	0.000356702	Cdca4	12	112820229	112829423	-	4198	protein_coding	cell division cycle associated 4 [Source:MGI Symbol;Acc:MGI:1919213]	-
ENSMUSG00000068699	129.425	14.6357	79.5493	25.4681	3.56871	16.7396	2.22394	6.30088	62.2695	7.20828	3.1016	2.01871e-05	0.000357477	Flnc	6	29433256	29461883	+	9402	protein_coding	filamin C, gamma [Source:MGI Symbol;Acc:MGI:95557]	-
ENSMUSG00000019850	597.539	268.015	246.135	385.66	171.298	128.685	199.042	107.115	374.337	151.535	1.30623	2.01896e-05	0.000357477	Tnfaip3	10	19000910	19015657	-	7226	protein_coding	tumor necrosis factor, alpha-induced protein 3 [Source:MGI Symbol;Acc:MGI:1196377]	-
ENSMUSG00000058260	9.24463	11.8915	18.7175	27.2872	2.37914	1.04622	0	2.10029	16.7852	1.38141	3.60957	2.02305e-05	0.00035785	Serpina9	12	103994743	104013755	-	3674	protein_coding	serine (or cysteine) peptidase inhibitor, clade A (alpha-1 antiproteinase, antitrypsin), member 9 [Source:MGI Symbol;Acc:MGI:1919157]	-
ENSMUSG00000024349	236.158	157.333	118.856	177.367	101.113	70.097	87.8454	58.8082	172.429	79.466	1.12161	2.02963e-05	0.00035866	Tmem173	18	35733678	35740554	-	2302	protein_coding	transmembrane protein 173 [Source:MGI Symbol;Acc:MGI:1919762]	-
ENSMUSG00000067780	80.6804	21.0388	5.61525	38.2021	3.56871	3.13867	5.55984	0	36.3841	3.06681	3.58087	2.08256e-05	0.000366217	Pi15	1	17601901	17630939	+	6923	protein_coding	peptidase inhibitor 15 [Source:MGI Symbol;Acc:MGI:1934659]	-
ENSMUSG00000036057	753.017	847.953	481.975	521.186	259.326	257.371	403.644	374.903	651.033	323.811	1.00751	2.12236e-05	0.000372489	Ptpn23	9	110385082	110408213	-	5619	protein_coding	protein tyrosine phosphatase, non-receptor type 23 [Source:MGI Symbol;Acc:MGI:2144837]	-
ENSMUSG00000038843	154.637	39.3333	32.7556	55.484	13.0853	14.6471	15.5675	1.05015	70.5526	11.0875	2.67501	2.15427e-05	0.000377721	Gcnt1	19	17326141	17356667	-	5571	protein_coding	glucosaminyl (N-acetyl) transferase 1, core 2 [Source:MGI Symbol;Acc:MGI:95676]	-
ENSMUSG00000034987	26.053	18.2946	14.974	12.734	3.56871	4.18489	1.11197	0	18.0139	2.21639	3.03644	2.1663e-05	0.000379093	Hrh2	13	54192129	54236180	+	5935	protein_coding	histamine receptor H2 [Source:MGI Symbol;Acc:MGI:108482]	-
ENSMUSG00000030142	696.709	221.364	239.584	308.346	1.18957	52.3112	4.44787	5.25074	366.501	15.7998	4.53222	2.16871e-05	0.000379146	Clec4e	6	123281789	123289870	-	4965	protein_coding	C-type lectin domain family 4, member e [Source:MGI Symbol;Acc:MGI:1861232]	-
ENSMUSG00000028613	30.2551	20.124	7.48699	20.9202	2.37914	3.13867	3.3359	1.05015	19.6966	2.47597	2.99869	2.20423e-05	0.000384982	Lrp8	4	107802261	107876840	+	10514	protein_coding	low density lipoprotein receptor-related protein 8, apolipoprotein e receptor [Source:MGI Symbol;Acc:MGI:1340044]	-
ENSMUSG00000005102	479.88	650.372	183.431	385.66	137.99	187.274	165.683	175.375	424.836	166.58	1.35034	2.24704e-05	0.000391699	Eif2ak4	2	118388618	118475234	+	7457	protein_coding	eukaryotic translation initiation factor 2 alpha kinase 4 [Source:MGI Symbol;Acc:MGI:1353427]	-
ENSMUSG00000039109	846.304	201.24	270.468	314.713	9.51656	72.1894	12.2316	3.15044	408.181	24.272	4.06992	2.31828e-05	0.000402947	F13a1	13	36867178	37050244	-	6739	protein_coding	coagulation factor XIII, A1 subunit [Source:MGI Symbol;Acc:MGI:1921395]	-
ENSMUSG00000015766	223.552	155.504	102.01	121.883	34.4975	86.8366	56.7104	52.5074	150.737	57.638	1.38465	2.37073e-05	0.000410873	Eps8	6	137477245	137654876	-	12355	protein_coding	epidermal growth factor receptor pathway substrate 8 [Source:MGI Symbol;Acc:MGI:104684]	-
ENSMUSG00000028583	183.212	30.186	36.4991	88.2287	21.4123	18.832	6.67181	16.8024	84.5314	15.9296	2.40996	2.54205e-05	0.000435534	Pdpn	4	143267431	143299564	-	1817	protein_coding	podoplanin [Source:MGI Symbol;Acc:MGI:103098]	-
ENSMUSG00000015957	6.72337	10.062	7.48699	6.36702	0	0	0	0	7.65985	0	5.24435	2.58607e-05	0.000440979	Wnt11	7	98835112	98855195	+	4137	protein_coding	wingless-type MMTV integration site family, member 11 [Source:MGI Symbol;Acc:MGI:101948]	-
ENSMUSG00000027381	332.807	322.899	204.021	215.569	46.3932	165.303	95.6292	99.764	268.824	101.772	1.39897	2.60899e-05	0.000443627	Bcl2l11	2	128126038	128162547	+	8029	protein_coding	BCL2-like 11 (apoptosis facilitator) [Source:MGI Symbol;Acc:MGI:1197519]	-
ENSMUSG00000024773	2426.29	3063.43	1267.17	1524.45	664.97	931.139	916.261	1176.16	2070.34	922.134	1.16666	2.89816e-05	0.000486559	Atg2a	19	6241668	6262335	+	7693	protein_coding	autophagy related 2A [Source:MGI Symbol;Acc:MGI:1916291]	-
ENSMUSG00000017969	236.158	96.9612	83.2928	100.963	39.2558	49.1725	44.4787	53.5575	129.344	46.6161	1.4725	2.91104e-05	0.000488074	Ptgis	2	167191805	167240604	-	2567	protein_coding	prostaglandin I2 (prostacyclin) synthase [Source:MGI Symbol;Acc:MGI:1097156]	-
ENSMUSG00000022602	12.6063	21.0388	16.8457	42.75	0	6.27734	2.22394	3.15044	23.3102	2.91293	2.97047	2.99013e-05	0.00049898	Arc	15	74669083	74672570	-	3057	protein_coding	activity regulated cytoskeletal-associated protein [Source:MGI Symbol;Acc:MGI:88067]	-
ENSMUSG00000019564	247.924	214.961	114.177	144.622	103.493	51.265	35.583	73.5103	180.421	65.9627	1.45456	3.00117e-05	0.000499711	Arid3a	10	79927043	79955018	+	5562	protein_coding	AT rich interactive domain 3A (BRIGHT-like) [Source:MGI Symbol;Acc:MGI:1328360]	ARID
ENSMUSG00000005824	56.3082	32.0155	16.8457	40.0213	14.2748	3.13867	4.44787	8.40118	36.2977	7.56564	2.27833	3.03548e-05	0.000504242	Tnfsf14	17	57189492	57194177	-	1847	protein_coding	tumor necrosis factor (ligand) superfamily, member 14 [Source:MGI Symbol;Acc:MGI:1355317]	-
ENSMUSG00000025491	601.741	318.326	276.083	373.835	256.947	120.316	128.988	142.82	392.496	162.268	1.27646	3.04392e-05	0.000504714	Ifitm1	7	140967221	140969825	+	1094	protein_coding	interferon induced transmembrane protein 1 [Source:MGI Symbol;Acc:MGI:1915963]	-
ENSMUSG00000044071	10.085	20.124	8.42287	34.5638	1.18957	3.13867	0	1.05015	18.2989	1.3446	3.74641	3.05398e-05	0.000505915	Fam19a2	10	123263996	123741204	+	4690	protein_coding	family with sequence similarity 19, member A2 [Source:MGI Symbol;Acc:MGI:2143691]	-
ENSMUSG00000040675	143.712	97.8759	98.2668	118.245	58.2889	51.265	17.7915	52.5074	114.525	44.9632	1.3498	3.07869e-05	0.000508139	Mthfd1l	10	3973118	4167081	+	4435	protein_coding	methylenetetrahydrofolate dehydrogenase (NADP+ dependent) 1-like [Source:MGI Symbol;Acc:MGI:1924836]	-
ENSMUSG00000060969	26.8935	21.9535	14.974	11.8245	0	4.18489	2.22394	4.20059	18.9114	2.65235	2.80461	3.11271e-05	0.000513284	Irx1	13	71957921	71963723	-	2620	protein_coding	Iroquois homeobox 1 [Source:MGI Symbol;Acc:MGI:1197515]	Homeobox
ENSMUSG00000032648	108.414	16.4651	152.548	16.3723	13.0853	8.36979	10.0077	10.5015	73.4498	10.4911	2.80999	3.152e-05	0.000519288	Pygm	19	6384399	6398459	+	3218	protein_coding	muscle glycogen phosphorylase [Source:MGI Symbol;Acc:MGI:97830]	-
ENSMUSG00000028893	441.221	360.403	261.109	337.452	135.611	131.824	240.185	192.177	350.046	174.949	1.00082	3.17914e-05	0.000522336	Sesn2	4	132492032	132510501	-	3475	protein_coding	sestrin 2 [Source:MGI Symbol;Acc:MGI:2651874]	-
ENSMUSG00000056758	21.0105	12.8062	10.2946	14.5532	2.37914	1.04622	2.22394	0	14.6661	1.41232	3.41363	3.2183e-05	0.000528276	Hmga2	10	120361275	120476469	-	6772	protein_coding	high mobility group AT-hook 2 [Source:MGI Symbol;Acc:MGI:101761]	HMGI/HMGY
ENSMUSG00000057722	281.541	209.473	135.702	220.117	77.3221	123.454	100.077	110.265	211.708	102.78	1.04146	3.28622e-05	0.000537465	Lepr	4	101717404	101815352	+	7049	protein_coding	leptin receptor [Source:MGI Symbol;Acc:MGI:104993]	-
ENSMUSG00000037946	272.296	82.3256	68.3188	118.245	42.8245	26.1556	54.4864	29.4041	135.296	38.2177	1.82723	3.3277e-05	0.000543756	Fgd3	13	49261554	49320311	-	6012	protein_coding	FYVE, RhoGEF and PH domain containing 3 [Source:MGI Symbol;Acc:MGI:1353657]	-
ENSMUSG00000053560	1001.78	808.62	501.629	672.176	466.312	370.363	379.181	243.634	746.051	364.872	1.03282	3.36808e-05	0.000549356	Ier2	8	84661331	84662852	-	1522	protein_coding	immediate early response 2 [Source:MGI Symbol;Acc:MGI:104815]	-
ENSMUSG00000103243	5.88295	10.062	3.7435	13.6436	0	0	0	0	8.33302	0	5.36622	3.4245e-05	0.000556671	Lce1d	3	92685499	92687210	-	678	protein_coding	late cornified envelope 1D [Source:MGI Symbol;Acc:MGI:1916861]	-
ENSMUSG00000054417	19.3297	49.3953	18.7175	19.1011	1.18957	1.04622	8.89574	4.20059	26.6359	3.83303	2.79473	3.46631e-05	0.000561817	Cyp3a44	5	145773983	145805874	-	1962	protein_coding	cytochrome P450, family 3, subfamily a, polypeptide 44 [Source:MGI Symbol;Acc:MGI:2449818]	-
ENSMUSG00000024774	47.904	9.14728	6.55112	17.2819	1.18957	0	2.22394	0	20.2211	0.853376	4.6085	3.47743e-05	0.000563111	Ankrd22	19	34122549	34166053	-	1972	protein_coding	ankyrin repeat domain 22 [Source:MGI Symbol;Acc:MGI:1277101]	-
ENSMUSG00000024401	32.7764	22.8682	22.461	20.0106	0	4.18489	10.0077	4.20059	24.5291	4.5983	2.40568	3.52627e-05	0.000569485	Tnf	17	35199381	35202007	-	1639	protein_coding	tumor necrosis factor [Source:MGI Symbol;Acc:MGI:104798]	-
ENSMUSG00000034226	152.116	47.5659	14.0381	33.6543	0	4.18489	0	0	61.8436	1.04622	5.8567	3.53059e-05	0.000569671	Rhov	2	119269201	119271272	-	1703	protein_coding	ras homolog family member V [Source:MGI Symbol;Acc:MGI:2444227]	-
ENSMUSG00000003752	289.105	241.488	153.483	159.176	96.3552	127.639	93.4053	92.413	210.813	102.453	1.04114	3.54791e-05	0.000570931	Itpkc	7	27207172	27228661	-	5285	protein_coding	inositol 1,4,5-trisphosphate 3-kinase C [Source:MGI Symbol;Acc:MGI:2442554]	-
ENSMUSG00000095788	34.4573	18.2946	14.0381	17.2819	1.18957	3.13867	6.67181	3.15044	21.018	3.53762	2.56779	3.68299e-05	0.000589508	Sirpb1a	3	15371653	15426520	-	2291	protein_coding	signal-regulatory protein beta 1A [Source:MGI Symbol;Acc:MGI:2444824]	-
ENSMUSG00000025431	21.8509	14.6357	0	21.8298	0	0	0	0	14.5791	0	6.17494	3.72334e-05	0.000593035	Crisp1	17	40293758	40319207	-	1416	protein_coding	cysteine-rich secretory protein 1 [Source:MGI Symbol;Acc:MGI:102553]	-
ENSMUSG00000059326	530.306	182.946	130.087	228.303	95.1656	93.1139	96.7412	80.8613	267.91	91.4705	1.55147	3.72479e-05	0.000593035	Csf2ra	19	61224402	61228418	-	1849	protein_coding	colony stimulating factor 2 receptor, alpha, low-affinity (granulocyte-macrophage) [Source:MGI Symbol;Acc:MGI:1339754]	-
ENSMUSG00000107355	40.3402	13.7209	5.61525	20.0106	0	0	3.3359	0	19.9218	0.833976	4.59508	3.73757e-05	0.00059417	AI839979	5	31569595	31571397	-	1539	lincRNA	expressed sequence AI839979 [Source:MGI Symbol;Acc:MGI:2140975]	-
ENSMUSG00000002257	77.3187	13.7209	14.974	15.4628	2.37914	5.23112	4.44787	1.05015	30.3691	3.27707	3.21289	3.73852e-05	0.00059417	Def6	17	28207778	28228608	+	2672	protein_coding	differentially expressed in FDCP 6 [Source:MGI Symbol;Acc:MGI:1346328]	-
ENSMUSG00000021457	597.539	288.139	188.111	340.181	132.042	118.223	164.571	161.723	353.493	144.14	1.29483	3.76875e-05	0.000597919	Syk	13	52583173	52648792	+	9362	protein_coding	spleen tyrosine kinase [Source:MGI Symbol;Acc:MGI:99515]	-
ENSMUSG00000055320	457.189	434.496	205.892	215.569	93.9761	150.656	150.116	156.472	328.287	137.805	1.25166	3.82652e-05	0.000604766	Tead1	7	112679318	112906807	+	13570	protein_coding	TEA domain family member 1 [Source:MGI Symbol;Acc:MGI:101876]	TEA
ENSMUSG00000026315	116.818	249.721	53.3448	109.149	19.0331	42.8952	45.5907	43.056	132.258	37.6438	1.81021	3.89315e-05	0.000613869	Serpinb8	1	107590006	107610484	+	4795	protein_coding	serine (or cysteine) peptidase inhibitor, clade B, member 8 [Source:MGI Symbol;Acc:MGI:894657]	-
ENSMUSG00000028128	131.946	110.682	68.3188	82.7713	26.1705	59.6347	38.9189	34.6549	98.4296	39.8448	1.30167	4.02295e-05	0.000631571	F3	3	121723537	121735048	+	2527	protein_coding	coagulation factor III [Source:MGI Symbol;Acc:MGI:88381]	-
ENSMUSG00000056145	43.7019	9.14728	15.9099	20.0106	1.18957	3.13867	3.3359	4.20059	22.1924	2.96618	2.89353	4.07903e-05	0.000638219	AI504432	3	107039504	107054347	+	5569	lincRNA	expressed sequence AI504432 [Source:MGI Symbol;Acc:MGI:2139742]	-
ENSMUSG00000026185	357.179	288.139	580.242	111.878	68.9951	127.639	50.0385	135.469	334.36	95.5355	1.80583	4.08656e-05	0.000638219	Igfbp5	1	72857932	72874884	-	6006	protein_coding	insulin-like growth factor binding protein 5 [Source:MGI Symbol;Acc:MGI:96440]	-
ENSMUSG00000043939	120.18	50.3101	20.5892	67.3085	21.4123	9.41601	16.6795	13.6519	64.597	15.2899	2.08622	4.10869e-05	0.00064112	A530064D06Rik	17	48149126	48167275	-	5884	protein_coding	RIKEN cDNA A530064D06 gene [Source:MGI Symbol;Acc:MGI:2443476]	-
ENSMUSG00000042743	131.946	204.899	71.1264	90.9574	35.6871	56.4961	36.6949	54.6077	124.732	45.8714	1.44076	4.17144e-05	0.000649785	Sgtb	13	104109741	104141735	+	3072	protein_coding	small glutamine-rich tetratricopeptide repeat (TPR)-containing, beta [Source:MGI Symbol;Acc:MGI:2444615]	-
ENSMUSG00000022582	53.7869	14.6357	3.7435	15.4628	2.37914	0	0	0	21.9072	0.594785	5.31292	4.31816e-05	0.000669743	Ly6g	15	75155240	75159126	+	942	protein_coding	lymphocyte antigen 6 complex, locus G [Source:MGI Symbol;Acc:MGI:109440]	-
ENSMUSG00000040270	87.4038	125.318	107.626	73.6755	44.0141	51.265	57.8223	42.0059	98.5057	48.7768	1.01296	4.43661e-05	0.000685751	Bach2	4	32238804	32586108	+	9940	protein_coding	BTB and CNC homology, basic leucine zipper transcription factor 2 [Source:MGI Symbol;Acc:MGI:894679]	TF_bZIP
ENSMUSG00000103367	21.8509	15.5504	7.48699	21.8298	1.18957	2.09245	3.3359	2.10029	16.6795	2.17955	2.93245	4.51261e-05	0.000695111	Gm38158	1	176835724	176836062	+	339	processed_pseudogene	predicted gene, 38158 [Source:MGI Symbol;Acc:MGI:5611386]	-
ENSMUSG00000024533	72.2762	51.2248	38.3708	40.0213	21.4123	21.9707	6.67181	15.7522	50.4733	16.4517	1.61967	4.53557e-05	0.000697455	Spire1	18	67488209	67610790	-	7766	protein_coding	spire type actin nucleation factor 1 [Source:MGI Symbol;Acc:MGI:1915416]	-
ENSMUSG00000052727	42.8615	24.6977	15.9099	20.9202	2.37914	5.23112	4.44787	9.45132	26.0973	5.37736	2.26743	4.55952e-05	0.000699358	Map1b	13	99421446	99516540	-	15846	protein_coding	microtubule-associated protein 1B [Source:MGI Symbol;Acc:MGI:1306778]	-
ENSMUSG00000019986	50.4252	41.1628	43.9861	50.9362	21.4123	21.9707	15.5675	23.1032	46.6276	20.5134	1.18386	4.60721e-05	0.00070486	Ahi1	10	20952547	21080429	+	7040	protein_coding	Abelson helper integration site 1 [Source:MGI Symbol;Acc:MGI:87971]	-
ENSMUSG00000041559	114.297	21.0388	84.2287	37.2926	15.4644	21.9707	7.78377	6.30088	64.2143	12.8799	2.31879	4.62947e-05	0.000706774	Fmod	1	134037254	134048277	+	3306	protein_coding	fibromodulin [Source:MGI Symbol;Acc:MGI:1328364]	-
ENSMUSG00000057604	68.0741	23.7829	31.8197	52.7553	10.7061	15.6934	15.5675	9.45132	44.108	12.8546	1.77994	4.63149e-05	0.000706774	Lmcd1	6	112273758	112330425	+	1730	protein_coding	LIM and cysteine-rich domains 1 [Source:MGI Symbol;Acc:MGI:1353635]	-
ENSMUSG00000034127	73.1166	57.6279	33.6915	42.75	21.4123	20.9245	14.4556	5.25074	51.7965	15.5108	1.74665	4.79222e-05	0.000724547	Tspan8	10	115816832	115849893	+	1702	protein_coding	tetraspanin 8 [Source:MGI Symbol;Acc:MGI:2384918]	-
ENSMUSG00000041607	85.7229	58.5426	29.0121	40.9308	17.8436	15.6934	11.1197	22.0531	53.5521	16.6774	1.68434	4.85621e-05	0.000732595	Mbp	18	82475146	82585637	+	8403	protein_coding	myelin basic protein [Source:MGI Symbol;Acc:MGI:96925]	-
ENSMUSG00000113701	23.5318	14.6357	11.2305	8.18617	0	1.04622	0	1.05015	14.396	0.524093	4.72082	4.88298e-05	0.000734665	B230303A05Rik	13	15813548	16023423	-	3776	transcribed_processed_pseudogene	RIKEN cDNA B230303A05 gene [Source:MGI Symbol;Acc:MGI:3646895]	-
ENSMUSG00000029819	7.56379	6.4031	7.48699	6.36702	0	0	0	0	6.95523	0	5.10635	4.88362e-05	0.000734665	Npy	6	49822710	49829507	+	566	protein_coding	neuropeptide Y [Source:MGI Symbol;Acc:MGI:97374]	-
ENSMUSG00000049866	247.924	160.077	74.8699	133.707	41.635	58.5885	77.8377	50.4071	154.145	57.1171	1.43268	5.03097e-05	0.00075386	Arl4c	1	88673125	88702221	-	5492	protein_coding	ADP-ribosylation factor-like 4C [Source:MGI Symbol;Acc:MGI:2445172]	-
ENSMUSG00000028883	41.1806	16.4651	15.9099	27.2872	4.75828	7.32356	3.3359	6.30088	25.2107	5.42966	2.21139	5.1335e-05	0.000767649	Sema3a	5	13125414	13602565	+	13868	protein_coding	sema domain, immunoglobulin domain (Ig), short basic domain, secreted, (semaphorin) 3A [Source:MGI Symbol;Acc:MGI:107558]	-
ENSMUSG00000043110	47.0636	37.5039	25.2686	12.734	5.94785	4.18489	8.89574	8.40118	30.6425	6.85742	2.16241	5.18792e-05	0.000774617	Lrrn4	2	132868305	132880891	-	3715	protein_coding	leucine rich repeat neuronal 4 [Source:MGI Symbol;Acc:MGI:2445154]	-
ENSMUSG00000113136	50.4252	20.124	11.2305	28.1968	7.13742	2.09245	5.55984	0	27.4941	3.69743	2.92252	5.20039e-05	0.000775836	Gm19951	12	99643093	99647221	+	1328	lincRNA	predicted gene, 19951 [Source:MGI Symbol;Acc:MGI:5012136]	-
ENSMUSG00000061527	18.4893	20.124	0	15.4628	0	0	0	0	13.519	0	6.06586	5.24888e-05	0.000781876	Krt5	15	101707070	101712898	-	2197	protein_coding	keratin 5 [Source:MGI Symbol;Acc:MGI:96702]	-
ENSMUSG00000025648	121.021	69.5194	66.4471	58.2128	33.308	35.5716	37.8069	24.1534	78.7999	32.71	1.27198	5.28983e-05	0.000785767	Pfkfb4	9	108991778	109032228	+	4875	protein_coding	6-phosphofructo-2-kinase/fructose-2,6-biphosphatase 4 [Source:MGI Symbol;Acc:MGI:2687284]	-
ENSMUSG00000041836	171.446	98.7907	63.6394	93.6862	48.7724	33.4792	46.7026	44.1062	106.891	43.2651	1.30858	5.37456e-05	0.000797197	Ptpre	7	135537481	135686293	+	10201	protein_coding	protein tyrosine phosphatase, receptor type, E [Source:MGI Symbol;Acc:MGI:97813]	-
ENSMUSG00000099796	7.56379	21.0388	2.80762	5.45745	0	0	0	0	9.2169	0	5.51209	5.46742e-05	0.000808972	Gm7893	1	31164549	31164773	+	225	processed_pseudogene	predicted gene 7893 [Source:MGI Symbol;Acc:MGI:3648015]	-
ENSMUSG00000040747	1382.49	426.263	348.145	734.936	334.269	183.089	273.544	199.528	722.959	247.608	1.54671	5.61532e-05	0.000827456	Cd53	3	106759921	106790149	-	1742	protein_coding	CD53 antigen [Source:MGI Symbol;Acc:MGI:88341]	-
ENSMUSG00000032300	662.252	568.961	314.454	412.947	278.359	173.673	291.336	194.277	489.653	234.411	1.06404	5.64816e-05	0.000830935	1700017B05Rik	9	57253117	57262612	-	5235	protein_coding	RIKEN cDNA 1700017B05 gene [Source:MGI Symbol;Acc:MGI:1921461]	-
ENSMUSG00000026826	21.0105	16.4651	8.42287	18.1915	1.18957	2.09245	1.11197	4.20059	16.0225	2.14864	2.88056	5.66031e-05	0.000832043	Nr4a2	2	57106830	57124003	-	4059	protein_coding	nuclear receptor subfamily 4, group A, member 2 [Source:MGI Symbol;Acc:MGI:1352456]	NGFIB-like
ENSMUSG00000041608	24.3722	15.5504	13.1022	17.2819	5.94785	3.13867	0	1.05015	17.5767	2.53417	2.8227	5.66812e-05	0.000832512	Entpd3	9	120539818	120568327	+	3755	protein_coding	ectonucleoside triphosphate diphosphohydrolase 3 [Source:MGI Symbol;Acc:MGI:1321386]	-
ENSMUSG00000014543	12.6063	9.14728	8.42287	7.2766	1.18957	0	0	0	9.36327	0.297393	4.81596	5.73967e-05	0.000842333	Klra17	6	129831154	129876672	-	1192	protein_coding	killer cell lectin-like receptor, subfamily A, member 17 [Source:MGI Symbol;Acc:MGI:2180674]	-
ENSMUSG00000024883	48.7444	45.7364	24.3327	31.8351	7.13742	5.23112	20.0154	4.20059	37.6622	9.14614	2.04935	5.91348e-05	0.000866428	Rin1	19	5050481	5057071	+	4792	protein_coding	Ras and Rab interactor 1 [Source:MGI Symbol;Acc:MGI:2385695]	-
ENSMUSG00000052837	4249.17	2188.03	2004.64	2670.51	1867.63	1190.6	1260.97	1036.5	2778.09	1338.92	1.05332	5.99431e-05	0.000875882	Junb	8	84974484	84978718	-	2301	protein_coding	jun B proto-oncogene [Source:MGI Symbol;Acc:MGI:96647]	TF_bZIP
ENSMUSG00000020431	84.8825	35.6744	44.922	43.6596	26.1705	12.5547	17.7915	10.5015	52.2846	16.7545	1.65375	6.10595e-05	0.000888842	Adcy1	11	7063489	7178506	+	12522	protein_coding	adenylate cyclase 1 [Source:MGI Symbol;Acc:MGI:99677]	-
ENSMUSG00000090307	35.2977	11.8915	6.55112	11.8245	0	0	1.11197	2.10029	16.3912	0.803066	4.32926	6.29435e-05	0.000911845	1700071M16Rik	17	43588340	43592442	-	2883	antisense	RIKEN cDNA 1700071M16 gene [Source:MGI Symbol;Acc:MGI:1920754]	-
ENSMUSG00000027276	214.307	212.217	126.343	176.457	74.9429	120.316	92.2933	54.6077	182.331	85.5399	1.09168	6.41808e-05	0.000926787	Jag1	2	137081456	137116644	-	5827	protein_coding	jagged 1 [Source:MGI Symbol;Acc:MGI:1095416]	-
ENSMUSG00000056737	368.945	143.612	92.6516	128.25	58.2889	59.6347	78.9497	37.8053	183.365	58.6697	1.64582	6.73872e-05	0.000966858	Capg	6	72544391	72562983	+	2529	protein_coding	capping protein (actin filament), gelsolin-like [Source:MGI Symbol;Acc:MGI:1098259]	-
ENSMUSG00000020846	90.7654	41.1628	29.0121	33.6543	1.18957	16.7396	4.44787	13.6519	48.6486	9.00723	2.41995	6.77211e-05	0.000969359	Rflnb	11	76019194	76027782	-	3512	protein_coding	refilin B [Source:MGI Symbol;Acc:MGI:1923816]	-
ENSMUSG00000011256	147.074	66.7752	41.1785	90.9574	14.2748	31.3867	35.583	27.3038	86.4962	27.1371	1.67072	6.80534e-05	0.000973342	Adam19	11	46055992	46147343	+	7115	protein_coding	a disintegrin and metallopeptidase domain 19 (meltrin beta) [Source:MGI Symbol;Acc:MGI:105377]	-
ENSMUSG00000006800	244.562	187.519	195.598	146.441	72.5638	134.963	53.3744	90.3127	193.53	87.8034	1.13815	6.88498e-05	0.000983171	Sulf2	2	166073089	166155663	-	5871	protein_coding	sulfatase 2 [Source:MGI Symbol;Acc:MGI:1919293]	-
ENSMUSG00000025779	135.308	190.264	79.5493	88.2287	60.6681	40.8027	56.7104	50.4071	123.337	52.1471	1.24438	7.08862e-05	0.00100825	Ly96	1	16688051	16709611	+	1021	protein_coding	lymphocyte antigen 96 [Source:MGI Symbol;Acc:MGI:1341909]	-
ENSMUSG00000034437	62.1911	56.7132	46.7937	34.5638	20.2227	20.9245	23.3513	21.0029	50.0655	21.3754	1.22935	7.10649e-05	0.00101	Gm9761	3	116560935	116561426	-	492	processed_pseudogene	predicted gene 9761 [Source:MGI Symbol;Acc:MGI:3708640]	-
ENSMUSG00000031028	14.2872	14.6357	0.935874	8.18617	0	0	0	0	9.51121	0	5.55973	7.26602e-05	0.00103023	Tub	7	108950338	109034460	+	8391	protein_coding	tubby bipartite transcription factor [Source:MGI Symbol;Acc:MGI:2651573]	Tub
ENSMUSG00000015950	404.242	188.434	150.676	169.181	104.682	71.1432	94.5173	106.065	228.133	94.1019	1.27924	7.29614e-05	0.00103287	Ncf1	5	134220053	134229625	-	3663	protein_coding	neutrophil cytosolic factor 1 [Source:MGI Symbol;Acc:MGI:97283]	-
ENSMUSG00000040808	13.4467	20.124	10.2946	15.4628	1.18957	3.13867	1.11197	3.15044	14.832	2.14766	2.76573	7.47243e-05	0.00105369	S100g	X	162961992	162964599	-	480	protein_coding	S100 calcium binding protein G [Source:MGI Symbol;Acc:MGI:104528]	-
ENSMUSG00000086841	289.105	341.194	137.574	163.723	103.493	98.345	116.757	99.764	232.899	104.59	1.1557	7.56579e-05	0.00106323	2410006H16Rik	11	62602877	62604807	+	462	processed_transcript	RIKEN cDNA 2410006H16 gene [Source:MGI Symbol;Acc:MGI:1916471]	-
ENSMUSG00000025889	25.2126	13.7209	8.42287	9.09574	0	1.04622	2.22394	0	14.113	0.81754	4.10657	7.56961e-05	0.00106323	Snca	6	60731575	60829855	-	2703	protein_coding	synuclein, alpha [Source:MGI Symbol;Acc:MGI:1277151]	-
ENSMUSG00000056888	51.2657	34.7597	26.2045	31.8351	5.94785	5.23112	20.0154	7.35103	36.0162	9.63635	1.9065	7.66986e-05	0.00107563	Glipr1	10	111985448	112002631	-	1543	protein_coding	GLI pathogenesis-related 1 (glioma) [Source:MGI Symbol;Acc:MGI:1920940]	-
ENSMUSG00000024302	21.0105	14.6357	25.2686	30.016	1.18957	9.41601	4.44787	1.05015	22.7327	4.0259	2.48001	7.70171e-05	0.00107842	Dtna	18	23415135	23659715	+	16930	protein_coding	dystrobrevin alpha [Source:MGI Symbol;Acc:MGI:106039]	-
ENSMUSG00000060063	360.541	113.426	94.5233	98.234	78.5116	39.7565	22.2394	34.6549	166.681	43.7906	1.93207	7.89062e-05	0.0011023	Alox5ap	5	149264767	149288153	+	1420	protein_coding	arachidonate 5-lipoxygenase activating protein [Source:MGI Symbol;Acc:MGI:107505]	-
ENSMUSG00000048458	15.968	15.5504	14.974	14.5532	2.37914	1.04622	4.44787	3.15044	15.2614	2.75592	2.47518	7.90198e-05	0.00110303	Inka2	3	105704599	105720842	+	4781	protein_coding	inka box actin regulator 2 [Source:MGI Symbol;Acc:MGI:1923497]	-
ENSMUSG00000001622	13.4467	7.31783	0.935874	16.3723	0	0	0	0	9.51819	0	5.56065	8.0474e-05	0.00111641	Csn3	5	87925579	87932665	+	4152	protein_coding	casein kappa [Source:MGI Symbol;Acc:MGI:107461]	-
ENSMUSG00000026094	788.315	460.108	184.367	422.043	183.194	142.286	227.953	148.071	463.708	175.376	1.4036	8.15355e-05	0.00112907	Stk17b	1	53755506	53785224	-	5185	protein_coding	serine/threonine kinase 17b (apoptosis-inducing) [Source:MGI Symbol;Acc:MGI:2138162]	-
ENSMUSG00000001281	150.435	80.4961	50.5372	60.9415	42.8245	20.9245	30.0231	19.9528	85.6025	28.4312	1.59756	8.19137e-05	0.00113289	Itgb7	15	102215995	102231944	-	2770	protein_coding	integrin beta 7 [Source:MGI Symbol;Acc:MGI:96616]	-
ENSMUSG00000020399	75.6379	21.9535	22.461	40.9308	16.654	7.32356	3.3359	6.30088	40.2458	8.40358	2.27362	8.20548e-05	0.00113397	Havcr2	11	46454935	46481255	+	2721	protein_coding	hepatitis A virus cellular receptor 2 [Source:MGI Symbol;Acc:MGI:2159682]	-
ENSMUSG00000086007	5.88295	5.48837	2.80762	20.9202	0	0	0	0	8.77479	0	5.44106	8.404e-05	0.0011552	1700057H21Rik	2	51420984	51438785	-	697	lincRNA	RIKEN cDNA 1700057H21 gene [Source:MGI Symbol;Acc:MGI:1920625]	-
ENSMUSG00000046818	24.3722	45.7364	31.8197	34.5638	4.75828	16.7396	12.2316	7.35103	34.123	10.2701	1.7209	8.5857e-05	0.00117479	Ddit4l	3	137621612	137628333	+	2916	protein_coding	DNA-damage-inducible transcript 4-like [Source:MGI Symbol;Acc:MGI:1920534]	-
ENSMUSG00000105651	5.04252	10.062	2.80762	12.734	0	0	0	0	7.66155	0	5.24494	8.63534e-05	0.00117974	1700017M07Rik	3	35256462	35276131	-	940	lincRNA	RIKEN cDNA 1700017M07 gene [Source:MGI Symbol;Acc:MGI:1923648]	-
ENSMUSG00000018569	18.4893	23.7829	10.2946	17.2819	1.18957	4.18489	3.3359	4.20059	17.4622	3.22774	2.41846	8.65976e-05	0.00118044	Cldn7	11	69964779	69967885	+	1948	protein_coding	claudin 7 [Source:MGI Symbol;Acc:MGI:1859285]	-
ENSMUSG00000030782	79.84	64.031	48.6655	60.9415	24.981	36.6178	22.2394	32.5546	63.3695	29.0982	1.12009	8.74741e-05	0.00119008	Tgfb1i1	7	128246812	128255699	+	5585	protein_coding	transforming growth factor beta 1 induced transcript 1 [Source:MGI Symbol;Acc:MGI:102784]	-
ENSMUSG00000005533	253.807	74.093	82.3569	114.606	33.308	51.265	43.3667	51.4572	131.216	44.8492	1.54834	8.75585e-05	0.00119008	Igf1r	7	67952827	68233668	+	16791	protein_coding	insulin-like growth factor I receptor [Source:MGI Symbol;Acc:MGI:96433]	-
ENSMUSG00000008489	7.56379	21.0388	0	25.4681	0	0	0	0	13.5177	0	6.06447	8.75689e-05	0.00119008	Elavl2	4	91250763	91400785	-	8313	protein_coding	ELAV like RNA binding protein 1 [Source:MGI Symbol;Acc:MGI:1100887]	-
ENSMUSG00000042985	92.4463	53.0543	68.3188	19.1011	11.8957	13.6009	8.89574	25.2035	58.2301	14.899	1.96295	9.26685e-05	0.00125089	Upk3b	5	136038496	136046487	+	3530	protein_coding	uroplakin 3B [Source:MGI Symbol;Acc:MGI:2140882]	-
ENSMUSG00000020038	368.945	392.419	276.083	271.053	216.502	106.715	176.803	75.6106	327.125	143.908	1.1872	9.30797e-05	0.00125455	Cry1	10	85131700	85185064	-	3340	protein_coding	cryptochrome 1 (photolyase-like) [Source:MGI Symbol;Acc:MGI:1270841]	-
ENSMUSG00000051228	15.968	15.5504	4.67937	20.0106	2.37914	1.04622	0	0	14.0521	0.856341	4.08444	9.3996e-05	0.00126596	Nyx	X	13466110	13489313	+	5183	protein_coding	nyctalopin [Source:MGI Symbol;Acc:MGI:2448607]	-
ENSMUSG00000076613	56.3082	196.667	6.55112	11.8245	1.18957	5.23112	3.3359	1.05015	67.8376	2.70168	4.6445	9.57449e-05	0.00128602	Ighg2b	12	113302965	113307933	-	2678	IG_C_gene	immunoglobulin heavy constant gamma 2B [Source:MGI Symbol;Acc:MGI:96445]	-
ENSMUSG00000016239	115.978	151.845	116.984	90.0479	63.0472	24.0631	64.4941	19.9528	118.714	42.8893	1.47441	9.5771e-05	0.00128602	Lonrf3	X	36328353	36362341	+	3812	protein_coding	LON peptidase N-terminal domain and ring finger 3 [Source:MGI Symbol;Acc:MGI:1921615]	-
ENSMUSG00000110996	60.5103	72.2636	44.922	43.6596	14.2748	17.7858	30.0231	27.3038	55.3388	22.3469	1.30538	9.58529e-05	0.00128616	Gm36251	9	113070983	113123029	-	1914	lincRNA	predicted gene, 36251 [Source:MGI Symbol;Acc:MGI:5595410]	-
ENSMUSG00000046908	109.255	25.6124	24.3327	70.0372	9.51656	20.9245	11.1197	11.5516	57.3093	13.2781	2.10734	9.74828e-05	0.00130414	Ltb4r1	14	55765962	55768494	+	1394	protein_coding	leukotriene B4 receptor 1 [Source:MGI Symbol;Acc:MGI:1309472]	-
ENSMUSG00000102051	60.5103	31.1008	8.42287	17.2819	1.18957	3.13867	8.89574	1.05015	29.329	3.56853	3.0418	9.93376e-05	0.00132698	I830127L07Rik	15	75131377	75135128	-	798	transcribed_unprocessed_pseudogene	RIKEN cDNA I830127L07 gene [Source:MGI Symbol;Acc:MGI:3612406]	-
ENSMUSG00000042050	313.477	342.108	68.3188	277.42	77.3221	75.3281	92.2933	100.814	250.331	86.4394	1.53415	0.000102354	0.00135621	Wdr60	12	116206262	116263022	-	8110	protein_coding	WD repeat domain 60 [Source:MGI Symbol;Acc:MGI:2445085]	-
ENSMUSG00000087113	57.989	38.4186	6.55112	28.1968	7.13742	1.04622	7.78377	4.20059	32.7889	5.042	2.7153	0.000107504	0.00141715	Gm11714	11	107428276	107435686	+	876	processed_transcript	predicted gene 11714 [Source:MGI Symbol;Acc:MGI:3649214]	-
ENSMUSG00000020101	768.145	367.721	341.594	411.128	283.118	209.245	214.61	219.481	472.147	231.613	1.02871	0.000108759	0.00143055	Vsir	10	60346851	60372684	+	5014	protein_coding	V-set immunoregulatory receptor [Source:MGI Symbol;Acc:MGI:1921298]	-
ENSMUSG00000078894	30.2551	37.5039	46.7937	36.383	19.0331	12.5547	16.6795	12.6018	37.7339	15.2173	1.31517	0.000108981	0.00143242	2210418O10Rik	2	176226569	176240328	+	3936	protein_coding	RIKEN cDNA 2210418O10 gene [Source:MGI Symbol;Acc:MGI:1924208]	-
ENSMUSG00000044468	247.924	392.419	201.213	161.904	98.7343	144.379	84.5095	128.118	250.865	113.935	1.13742	0.000109209	0.00143437	Tent5c	3	100451628	100489324	-	6097	protein_coding	terminal nucleotidyltransferase 5C [Source:MGI Symbol;Acc:MGI:1921895]	-
ENSMUSG00000096035	9.24463	8.23256	5.61525	3.6383	0	0	0	0	6.68268	0	5.05055	0.000109491	0.00143703	Odaph	5	91987475	91995320	+	3506	protein_coding	odontogenesis associated phosphoprotein [Source:MGI Symbol;Acc:MGI:2685891]	-
ENSMUSG00000097754	23.5318	6.4031	2.80762	11.8245	0	1.04622	0	0	11.1417	0.261556	5.06902	0.000110523	0.00144741	Ptgs2os2	1	150159043	150164948	-	1745	lincRNA	prostaglandin-endoperoxide synthase 2, opposite strand 2 [Source:MGI Symbol;Acc:MGI:5477181]	-
ENSMUSG00000025586	116.818	89.6434	79.5493	89.1383	28.5497	68.0045	35.583	36.7552	93.7874	42.2231	1.14722	0.000111081	0.0014505	Cpeb1	7	81347026	81455465	-	4192	protein_coding	cytoplasmic polyadenylation element binding protein 1 [Source:MGI Symbol;Acc:MGI:108442]	-
ENSMUSG00000107198	63.0316	87.8139	27.1404	50.0266	28.5497	15.6934	15.5675	15.7522	57.0031	18.8907	1.60037	0.000112241	0.00146352	Gm19619	5	91257571	91283421	-	3201	lincRNA	predicted gene, 19619 [Source:MGI Symbol;Acc:MGI:5011804]	-
ENSMUSG00000059195	101.691	82.3256	52.409	60.9415	30.9288	32.4329	37.8069	36.7552	74.3417	34.481	1.10973	0.000112927	0.0014714	Gm12715	4	103563402	103564529	+	1128	processed_pseudogene	predicted gene 12715 [Source:MGI Symbol;Acc:MGI:3650759]	-
ENSMUSG00000005124	61.3507	68.6046	36.4991	28.1968	15.4644	17.7858	22.2394	12.6018	48.6628	17.0228	1.51747	0.000113103	0.00147262	Wisp1	15	66891320	66923201	+	5565	protein_coding	WNT1 inducible signaling pathway protein 1 [Source:MGI Symbol;Acc:MGI:1197008]	-
ENSMUSG00000050335	1224.49	672.325	344.402	482.074	243.862	143.333	368.061	247.835	680.824	250.773	1.44146	0.000114896	0.00149166	Lgals3	14	47367751	47386160	+	1858	protein_coding	lectin, galactose binding, soluble 3 [Source:MGI Symbol;Acc:MGI:96778]	-
ENSMUSG00000020607	78.9996	153.674	85.1646	83.6808	20.2227	50.2187	54.4864	31.5044	100.38	39.1081	1.35639	0.000117771	0.00152022	Fam84a	12	14146830	14152054	-	4308	protein_coding	family with sequence similarity 84, member A [Source:MGI Symbol;Acc:MGI:2145011]	-
ENSMUSG00000091867	83.2017	171.054	13.1022	74.5851	7.13742	23.0169	16.6795	21.0029	85.4858	16.9592	2.32919	0.000118692	0.00152881	Cyp2a22	7	26931631	26939384	-	3445	protein_coding	cytochrome P450, family 2, subfamily a, polypeptide 22 [Source:MGI Symbol;Acc:MGI:3648316]	-
ENSMUSG00000016496	347.934	346.682	106.69	219.207	86.8386	123.454	117.869	64.059	255.128	98.0551	1.37989	0.000118864	0.00152993	Cd274	19	29367455	29388095	+	3622	protein_coding	CD274 antigen [Source:MGI Symbol;Acc:MGI:1926446]	-
ENSMUSG00000040451	769.825	452.791	278.891	378.383	240.293	216.568	234.625	202.678	469.972	223.541	1.0729	0.000119425	0.00153607	Sgms1	19	32122727	32389714	-	10299	protein_coding	sphingomyelin synthase 1 [Source:MGI Symbol;Acc:MGI:2444110]	-
ENSMUSG00000022474	187.414	200.326	159.099	110.059	36.8767	35.5716	70.054	109.215	164.224	62.9294	1.3819	0.000121814	0.00156264	Pmm1	15	81951108	81960930	-	2866	protein_coding	phosphomannomutase 1 [Source:MGI Symbol;Acc:MGI:1353418]	-
ENSMUSG00000000627	37.8189	29.2713	2.80762	44.5691	4.75828	5.23112	0	1.05015	28.6168	2.75989	3.37988	0.000121925	0.00156264	Sema4f	6	82911885	82939769	-	5290	protein_coding	sema domain, immunoglobulin domain (Ig), TM domain, and short cytoplasmic domain [Source:MGI Symbol;Acc:MGI:1340055]	-
ENSMUSG00000021118	23.5318	40.2481	13.1022	22.7394	8.32699	7.32356	4.44787	4.20059	24.9054	6.07475	2.04166	0.000124496	0.00158992	Plek2	12	78888691	78906964	-	1583	protein_coding	pleckstrin 2 [Source:MGI Symbol;Acc:MGI:1351466]	-
ENSMUSG00000032643	61.3507	42.0775	40.2426	18.1915	13.0853	11.5085	12.2316	14.7021	40.4656	12.8819	1.65345	0.000125054	0.00159381	Fhl3	4	124700701	124708611	+	1683	protein_coding	four and a half LIM domains 3 [Source:MGI Symbol;Acc:MGI:1341092]	-
ENSMUSG00000072621	26.8935	19.2093	5.61525	16.3723	0	2.09245	4.44787	1.05015	17.0226	1.89762	3.1576	0.000127488	0.00161822	Slfn10-ps	11	83028130	83040042	-	3621	transcribed_unprocessed_pseudogene	schlafen 10, pseudogene [Source:MGI Symbol;Acc:MGI:3512288]	-
ENSMUSG00000085889	8.40421	4.57364	3.7435	10.0053	0	0	0	0	6.68167	0	5.05033	0.00012752	0.00161822	1700054M17Rik	2	118304914	118308166	+	445	antisense	RIKEN cDNA 1700054M17 gene [Source:MGI Symbol;Acc:MGI:1920608]	-
ENSMUSG00000021696	121.861	43.907	43.0502	61.8511	3.56871	15.6934	12.2316	32.5546	67.6673	16.0121	2.07187	0.000128339	0.00162631	Elovl7	13	108214404	108285683	+	4013	protein_coding	ELOVL family member 7, elongation of long chain fatty acids (yeast) [Source:MGI Symbol;Acc:MGI:1921809]	-
ENSMUSG00000022947	73.1166	75.9225	37.435	53.6649	16.654	16.7396	20.0154	36.7552	60.0347	22.541	1.40996	0.000129725	0.00164157	Cbr3	16	93683215	93690990	+	1254	protein_coding	carbonyl reductase 3 [Source:MGI Symbol;Acc:MGI:1309992]	-
ENSMUSG00000021699	136.148	96.9612	79.5493	92.7766	35.6871	63.8196	54.4864	47.2566	101.359	50.3124	1.00873	0.000133726	0.0016851	Pde4d	13	108449948	109953461	+	12006	protein_coding	phosphodiesterase 4D, cAMP specific [Source:MGI Symbol;Acc:MGI:99555]	-
ENSMUSG00000051344	158.84	138.124	72.9982	110.968	57.0994	63.8196	56.7104	60.9085	120.232	59.6345	1.01238	0.000134371	0.00169204	Plekhm3	1	64785983	64956824	-	10921	protein_coding	pleckstrin homology domain containing, family M, member 3 [Source:MGI Symbol;Acc:MGI:2443627]	-
ENSMUSG00000026586	44.5423	12.8062	26.2045	16.3723	1.18957	7.32356	4.44787	6.30088	24.9813	4.81547	2.36055	0.000136556	0.00171237	Prrx1	1	163245119	163313710	-	11066	protein_coding	paired related homeobox 1 [Source:MGI Symbol;Acc:MGI:97712]	Homeobox
ENSMUSG00000020778	68.0741	58.5426	62.7036	52.7553	20.2227	41.8489	26.6872	23.1032	60.5189	27.9655	1.10853	0.000136816	0.00171403	Ten1	11	116198855	116215318	+	2728	protein_coding	TEN1 telomerase capping complex subunit [Source:MGI Symbol;Acc:MGI:1916785]	-
ENSMUSG00000050271	78.1591	60.3721	32.7556	39.1117	14.2748	24.0631	21.1274	18.9026	52.5996	19.592	1.42337	0.000138438	0.00173115	Prag1	8	36094828	36147787	+	9606	protein_coding	PEAK1 related kinase activating pseudokinase 1 [Source:MGI Symbol;Acc:MGI:1196223]	-
ENSMUSG00000022995	46.2231	22.8682	31.8197	43.6596	10.7061	12.5547	16.6795	12.6018	36.1427	13.1355	1.46108	0.000144535	0.00180238	Enah	1	181896384	182019990	-	21452	protein_coding	ENAH actin regulator [Source:MGI Symbol;Acc:MGI:108360]	-
ENSMUSG00000028464	351.296	61.2868	426.759	57.3032	30.9288	30.3405	27.7992	42.0059	224.161	32.7686	2.77386	0.000145078	0.0018054	Tpm2	4	43514711	43523765	-	2909	protein_coding	tropomyosin 2, beta [Source:MGI Symbol;Acc:MGI:98810]	-
ENSMUSG00000048807	50.4252	53.0543	22.461	33.6543	17.8436	15.6934	5.55984	10.5015	39.8987	12.3996	1.69089	0.000146187	0.00181294	Slc35e4	11	3907021	3914664	-	3063	protein_coding	solute carrier family 35, member E4 [Source:MGI Symbol;Acc:MGI:2144150]	-
ENSMUSG00000020429	11339	4268.12	2181.52	3310.85	1253.81	598.44	1686.85	928.33	5274.86	1116.86	2.23975	0.000147085	0.00182282	Igfbp1	11	7197782	7202546	+	1525	protein_coding	insulin-like growth factor binding protein 1 [Source:MGI Symbol;Acc:MGI:96436]	-
ENSMUSG00000026817	45.3827	7.31783	58.0242	20.9202	2.37914	8.36979	6.67181	5.25074	32.9112	5.66787	2.5293	0.000150205	0.00185511	Ak1	2	32621758	32635058	+	2593	protein_coding	adenylate kinase 1 [Source:MGI Symbol;Acc:MGI:87977]	-
ENSMUSG00000038679	80.6804	41.1628	24.3327	37.2926	11.8957	17.7858	16.6795	11.5516	45.8671	14.4782	1.66499	0.000151424	0.00186759	Trps1	15	50654752	50890463	-	13380	protein_coding	transcriptional repressor GATA binding 1 [Source:MGI Symbol;Acc:MGI:1927616]	zf-GATA
ENSMUSG00000027834	41.1806	60.3721	6.55112	13.6436	8.32699	3.13867	3.3359	1.05015	30.4369	3.96293	2.96067	0.000155652	0.00191712	Serpini1	3	75557547	75643495	+	7286	protein_coding	serine (or cysteine) peptidase inhibitor, clade I, member 1 [Source:MGI Symbol;Acc:MGI:1194506]	-
ENSMUSG00000047501	36.9785	23.7829	2.80762	14.5532	3.56871	1.04622	2.22394	1.05015	19.5306	1.97225	3.33334	0.000157394	0.00193328	Cldn4	5	134945119	134946934	-	1816	protein_coding	claudin 4 [Source:MGI Symbol;Acc:MGI:1313314]	-
ENSMUSG00000035235	62.1911	57.6279	53.3448	73.6755	41.635	29.2943	26.6872	23.1032	61.7098	30.1799	1.03879	0.000158131	0.00193976	Trim13	14	61598247	61605946	+	1650	protein_coding	tripartite motif-containing 13 [Source:MGI Symbol;Acc:MGI:1913847]	-
ENSMUSG00000111389	5.04252	7.31783	4.67937	7.2766	0	0	0	0	6.07908	0	4.91111	0.000158563	0.00194366	Gm39465	9	122019528	122051463	-	9813	lincRNA	predicted gene, 39465 [Source:MGI Symbol;Acc:MGI:5622350]	-
ENSMUSG00000071722	37.8189	53.969	21.5251	38.2021	19.0331	11.5085	12.2316	7.35103	37.8788	12.5311	1.60636	0.000159763	0.00195213	Spin4	X	95022510	95026682	-	4173	protein_coding	spindlin family, member 4 [Source:MGI Symbol;Acc:MGI:2444925]	-
ENSMUSG00000086428	43.7019	66.7752	5.61525	22.7394	3.56871	1.04622	10.0077	4.20059	34.7079	4.70581	2.88821	0.000159776	0.00195213	Gm15199	10	42740539	42758660	-	542	antisense	predicted gene 15199 [Source:MGI Symbol;Acc:MGI:3705141]	-
ENSMUSG00000078783	33.6168	9.14728	7.48699	10.9149	0	2.09245	1.11197	2.10029	15.2915	1.32618	3.50003	0.000160925	0.00196459	Gm9733	3	15296551	15332302	-	618	protein_coding	predicted gene 9733 [Source:MGI Symbol;Acc:MGI:3780136]	-
ENSMUSG00000062991	47.904	19.2093	14.0381	42.75	1.18957	11.5085	6.67181	5.25074	30.9753	6.15514	2.31903	0.000162481	0.00197957	Nrg1	8	31814551	32884029	-	10351	protein_coding	neuregulin 1 [Source:MGI Symbol;Acc:MGI:96083]	-
ENSMUSG00000042515	17.6488	30.186	4.67937	19.1011	2.37914	0	4.44787	1.05015	17.9038	1.96929	3.20709	0.000169071	0.00205014	Mum1l1	X	139210042	139238335	+	4859	protein_coding	melanoma associated antigen (mutated) 1-like 1 [Source:MGI Symbol;Acc:MGI:2445062]	-
ENSMUSG00000037172	515.178	505.845	308.839	337.452	114.199	227.031	234.625	248.885	416.828	206.185	1.01448	0.000173295	0.0020915	E330009J07Rik	6	40401375	40436135	-	7811	protein_coding	RIKEN cDNA E330009J07 gene [Source:MGI Symbol;Acc:MGI:2444256]	-
ENSMUSG00000045165	55.4678	27.4419	29.948	27.2872	7.13742	18.832	4.44787	3.15044	35.0362	8.39194	2.05686	0.00017454	0.00210231	AI467606	7	127091359	127093986	+	1932	protein_coding	expressed sequence AI467606 [Source:MGI Symbol;Acc:MGI:2141979]	-
ENSMUSG00000046490	20.1701	18.2946	9.35874	16.3723	5.94785	2.09245	2.22394	2.10029	16.0489	3.09113	2.40275	0.000178494	0.00213182	Rnf222	11	68888553	68895777	+	3463	protein_coding	ring finger protein 222 [Source:MGI Symbol;Acc:MGI:2443227]	-
ENSMUSG00000039911	81.5208	59.4574	66.4471	53.6649	39.2558	36.6178	24.4633	17.8525	65.2725	29.5474	1.14869	0.000178529	0.00213182	Spsb1	4	149896283	149955043	-	4396	protein_coding	splA/ryanodine receptor domain and SOCS box containing 1 [Source:MGI Symbol;Acc:MGI:1921896]	-
ENSMUSG00000031543	13.4467	5.48837	8.42287	1.81915	0	0	0	0	7.29428	0	5.17769	0.000179251	0.0021376	Ank1	8	22974844	23150497	+	13527	protein_coding	ankyrin 1, erythroid [Source:MGI Symbol;Acc:MGI:88024]	-
ENSMUSG00000019890	13.4467	3.65891	7.48699	10.0053	0	1.04622	0	0	8.64949	0.261556	4.70243	0.000180538	0.00214867	Nts	10	102481756	102490486	-	1248	protein_coding	neurotensin [Source:MGI Symbol;Acc:MGI:1328351]	-
ENSMUSG00000036943	580.731	296.372	153.483	298.34	148.696	134.963	160.123	105.015	332.232	137.199	1.27708	0.000183222	0.00217358	Rab8b	9	66843664	66919687	-	4733	protein_coding	RAB8B, member RAS oncogene family [Source:MGI Symbol;Acc:MGI:2442982]	-
ENSMUSG00000039239	31.0956	31.1008	14.974	35.4734	8.32699	10.4622	4.44787	10.5015	28.1609	8.43464	1.73544	0.000183929	0.00217895	Tgfb2	1	186622792	186705989	-	5791	protein_coding	transforming growth factor, beta 2 [Source:MGI Symbol;Acc:MGI:98726]	-
ENSMUSG00000049999	36.9785	36.5891	17.7816	24.5585	8.32699	7.32356	6.67181	13.6519	28.9769	8.99357	1.68601	0.000185142	0.00218757	Ppp1r3d	2	178411206	178414472	-	3267	protein_coding	protein phosphatase 1, regulatory subunit 3D [Source:MGI Symbol;Acc:MGI:1917664]	-
ENSMUSG00000022853	5772.85	8590.22	5072.44	2940.65	1297.82	2704.49	2213.93	3347.87	5594.04	2391.03	1.22616	0.000185781	0.00219224	Ehhadh	16	21761287	21787807	-	2981	protein_coding	enoyl-Coenzyme A, hydratase/3-hydroxyacyl Coenzyme A dehydrogenase [Source:MGI Symbol;Acc:MGI:1277964]	-
ENSMUSG00000000567	545.433	485.721	409.913	301.979	324.753	106.715	175.691	105.015	435.761	178.043	1.29344	0.000187375	0.00220527	Sox9	11	112782224	112787760	+	4135	protein_coding	SRY (sex determining region Y)-box 9 [Source:MGI Symbol;Acc:MGI:98371]	HMG
ENSMUSG00000108206	34.4573	73.1783	0.935874	24.5585	5.94785	3.13867	2.22394	1.05015	33.2825	3.09015	3.44255	0.000191093	0.00224024	Gm44427	6	71164799	71166119	+	456	lincRNA	predicted gene, 44427 [Source:MGI Symbol;Acc:MGI:5690819]	-
ENSMUSG00000044017	74.7975	8.23256	54.2807	27.2872	5.94785	9.41601	5.55984	11.5516	41.1495	8.11883	2.33714	0.000193415	0.00226304	Adgrd1	5	129096750	129204599	+	8321	protein_coding	adhesion G protein-coupled receptor D1 [Source:MGI Symbol;Acc:MGI:3041203]	-
ENSMUSG00000076431	54.6274	61.2868	45.8578	51.8457	7.13742	24.0631	30.0231	23.1032	53.4044	21.0817	1.33341	0.000195598	0.00228413	Sox4	13	28948919	28953713	-	4795	protein_coding	SRY (sex determining region Y)-box 4 [Source:MGI Symbol;Acc:MGI:98366]	HMG
ENSMUSG00000001131	390.796	116.171	54.2807	210.112	26.1705	73.2356	61.1582	49.3569	192.84	52.4803	1.87662	0.000197354	0.00230257	Timp1	X	20870166	20874735	+	888	protein_coding	tissue inhibitor of metalloproteinase 1 [Source:MGI Symbol;Acc:MGI:98752]	-
ENSMUSG00000034416	12.6063	8.23256	0.935874	9.09574	0	0	0	0	7.71762	0	5.25918	0.000199132	0.00231789	Pkd1l2	8	116995679	117082449	-	8301	protein_coding	polycystic kidney disease 1 like 2 [Source:MGI Symbol;Acc:MGI:2664668]	-
ENSMUSG00000030730	494.167	0.914728	900.311	0	1.18957	0	2.22394	1.05015	348.848	1.11591	8.29278	0.000199932	0.00232108	Atp2a1	7	126445858	126463108	-	3477	protein_coding	ATPase, Ca++ transporting, cardiac muscle, fast twitch 1 [Source:MGI Symbol;Acc:MGI:105058]	-
ENSMUSG00000038151	45.3827	28.3566	15.9099	26.3777	5.94785	8.36979	12.2316	7.35103	29.0067	8.47508	1.77677	0.000202056	0.00233801	Prdm1	10	44437177	44528501	-	5579	protein_coding	PR domain containing 1, with ZNF domain [Source:MGI Symbol;Acc:MGI:99655]	zf-C2H2
ENSMUSG00000031972	969.846	0.914728	1605.02	0	0	0	1.11197	0	643.946	0.277992	11.1836	0.000204649	0.00236213	Acta1	8	123891769	123894751	-	1536	protein_coding	actin, alpha 1, skeletal muscle [Source:MGI Symbol;Acc:MGI:87902]	-
ENSMUSG00000042821	105.053	65.8605	52.409	36.383	34.4975	16.7396	20.0154	24.1534	64.9262	23.8515	1.45166	0.000207243	0.00238358	Snai1	2	167538195	167542814	+	1621	protein_coding	snail family zinc finger 1 [Source:MGI Symbol;Acc:MGI:98330]	zf-C2H2
ENSMUSG00000027022	78.1591	2.74419	86.1004	1.81915	0	0	0	0	42.2057	0	7.70728	0.000207291	0.00238358	Xirp2	2	67446002	67526614	+	11979	protein_coding	xin actin-binding repeat containing 2 [Source:MGI Symbol;Acc:MGI:2685198]	-
ENSMUSG00000058809	413.487	405.225	232.097	221.027	146.317	98.345	162.347	203.729	317.959	152.685	1.05867	0.000208403	0.00239483	Hspd1-ps3	11	41498737	41500458	+	1722	processed_pseudogene	heat shock protein 1 (chaperonin), pseudogene 3 [Source:MGI Symbol;Acc:MGI:3651246]	-
ENSMUSG00000050192	26.8935	25.6124	23.3969	23.6489	2.37914	12.5547	8.89574	6.30088	24.8879	7.53261	1.70944	0.000209426	0.00240506	Eif5a2	3	28781276	28798846	+	5027	protein_coding	eukaryotic translation initiation factor 5A2 [Source:MGI Symbol;Acc:MGI:1933735]	-
ENSMUSG00000051022	33.6168	13.7209	11.2305	25.4681	7.13742	4.18489	0	3.15044	21.0091	3.61819	2.55254	0.000211897	0.00242724	Hs3st1	5	39613935	39755475	-	2230	protein_coding	heparan sulfate (glucosamine) 3-O-sulfotransferase 1 [Source:MGI Symbol;Acc:MGI:1201606]	-
ENSMUSG00000044258	182.371	155.504	137.574	113.697	107.061	46.0338	55.5984	77.7109	147.286	71.6011	1.04468	0.000213021	0.00243547	Ctla2a	13	60934155	60936625	-	2108	protein_coding	cytotoxic T lymphocyte-associated protein 2 alpha [Source:MGI Symbol;Acc:MGI:88554]	-
ENSMUSG00000116636	5.88295	9.14728	1.87175	10.0053	0	0	0	0	6.72682	0	5.05829	0.000216328	0.00246523	AC125199.3	16	88811440	88812220	-	781	protein_coding	novel protein, similar to Krtap14	-
ENSMUSG00000033581	133.627	186.605	54.2807	95.5053	32.1184	42.8952	51.1505	56.7079	117.504	45.718	1.36049	0.000217148	0.00247011	Igf2bp2	16	22059009	22163299	-	7402	protein_coding	insulin-like growth factor 2 mRNA binding protein 2 [Source:MGI Symbol;Acc:MGI:1890358]	-
ENSMUSG00000031633	388.274	116.171	507.244	146.441	114.199	110.9	87.8454	92.413	289.533	101.339	1.51478	0.00021939	0.00249089	Slc25a4	8	46206797	46211284	-	2353	protein_coding	solute carrier family 25 (mitochondrial carrier, adenine nucleotide translocator), member 4 [Source:MGI Symbol;Acc:MGI:1353495]	-
ENSMUSG00000032849	205.063	147.271	87.9722	84.5904	49.962	60.681	60.0463	65.1091	131.224	58.9496	1.15472	0.000221535	0.00250892	Abcc4	14	118482692	118706219	-	6389	protein_coding	ATP-binding cassette, sub-family C (CFTR/MRP), member 4 [Source:MGI Symbol;Acc:MGI:2443111]	-
ENSMUSG00000020901	163.042	64.9457	51.4731	55.484	33.308	27.2018	27.7992	31.5044	83.7361	29.9533	1.48626	0.000223394	0.00252457	Pik3r5	11	68432121	68497849	+	5550	protein_coding	phosphoinositide-3-kinase regulatory subunit 5 [Source:MGI Symbol;Acc:MGI:2443588]	-
ENSMUSG00000027315	37.8189	34.7597	9.35874	26.3777	9.51656	6.27734	6.67181	4.20059	27.0788	6.66657	2.03365	0.000226788	0.00255715	Spint1	2	119237362	119249527	+	2767	protein_coding	serine protease inhibitor, Kunitz type 1 [Source:MGI Symbol;Acc:MGI:1338033]	-
ENSMUSG00000031103	192.456	125.318	118.856	108.239	46.3932	56.4961	100.077	52.5074	136.217	63.8684	1.09367	0.000241132	0.00269822	Elf4	X	48411046	48463132	-	6148	protein_coding	E74-like factor 4 (ets domain transcription factor) [Source:MGI Symbol;Acc:MGI:1928377]	ETS
ENSMUSG00000072812	26.8935	23.7829	19.6534	14.5532	3.56871	8.36979	4.44787	7.35103	21.2207	5.93435	1.82641	0.000246013	0.00273542	Ahnak2	12	112772194	112802657	-	14163	protein_coding	AHNAK nucleoprotein 2 [Source:MGI Symbol;Acc:MGI:2144831]	-
ENSMUSG00000054027	561.401	696.108	243.327	313.803	193.9	246.909	220.17	151.221	453.66	203.05	1.15996	0.000246793	0.00274152	Nt5dc3	10	86779005	86838389	+	6004	protein_coding	5'-nucleotidase domain containing 3 [Source:MGI Symbol;Acc:MGI:3513266]	-
ENSMUSG00000055675	31.0956	34.7597	23.3969	20.0106	7.13742	9.41601	13.3436	7.35103	27.3157	9.31202	1.55293	0.000250376	0.00277618	Kbtbd11	8	15011025	15033333	+	7137	protein_coding	kelch repeat and BTB (POZ) domain containing 11 [Source:MGI Symbol;Acc:MGI:1922151]	-
ENSMUSG00000051747	126.063	2.74419	184.367	1.81915	0	2.09245	1.11197	0	78.7484	0.801104	6.60512	0.000251244	0.00278239	Ttn	2	76703980	76982547	-	116825	protein_coding	titin [Source:MGI Symbol;Acc:MGI:98864]	-
ENSMUSG00000103711	163.882	156.419	116.984	102.782	103.493	53.3574	46.7026	39.9056	135.017	60.8646	1.15485	0.00025552	0.00282279	Tstd1	1	171418872	171420352	+	867	protein_coding	thiosulfate sulfurtransferase (rhodanese)-like domain containing 1 [Source:MGI Symbol;Acc:MGI:3648482]	-
ENSMUSG00000071715	147.074	95.1318	76.7417	82.7713	68.9951	28.248	40.0308	38.8554	100.43	44.0324	1.19651	0.000257977	0.00284296	Ncf4	15	78244801	78262580	+	2020	protein_coding	neutrophil cytosolic factor 4 [Source:MGI Symbol;Acc:MGI:109186]	-
ENSMUSG00000111709	123.542	85.0698	184.367	181.005	44.0141	15.6934	11.1197	84.0118	143.496	38.7097	1.8893	0.000262423	0.00288629	Gm3776	9	78257129	78269166	+	874	protein_coding	predicted gene 3776 [Source:MGI Symbol;Acc:MGI:3826440]	-
ENSMUSG00000058297	67.2337	37.5039	40.2426	18.1915	4.75828	15.6934	3.3359	15.7522	40.7929	9.88494	2.03452	0.000269507	0.00294479	Spock2	10	60106219	60135198	+	5533	protein_coding	sparc/osteonectin, cwcv and kazal-like domains proteoglycan 2 [Source:MGI Symbol;Acc:MGI:1891351]	-
ENSMUSG00000097784	10.9255	11.8915	10.2946	10.9149	0	0	3.3359	0	11.0066	0.833976	3.73813	0.00027382	0.00297416	A430105J06Rik	1	186749396	186752921	+	1275	lincRNA	RIKEN cDNA A430105J06 gene [Source:MGI Symbol;Acc:MGI:1924439]	-
ENSMUSG00000026479	81.5208	78.6667	18.7175	41.8404	11.8957	26.1556	8.89574	13.6519	55.1863	15.1497	1.8615	0.000281815	0.00304279	Lamc2	1	153122756	153186447	-	8039	protein_coding	laminin, gamma 2 [Source:MGI Symbol;Acc:MGI:99913]	-
ENSMUSG00000003865	204.222	76.8372	158.163	94.5957	42.8245	78.4668	42.2548	57.7581	133.454	55.326	1.26865	0.000281856	0.00304279	Gys1	7	45434844	45456619	+	4789	protein_coding	glycogen synthase 1, muscle [Source:MGI Symbol;Acc:MGI:101805]	-
ENSMUSG00000022754	25.2126	12.8062	18.7175	24.5585	5.94785	8.36979	4.44787	2.10029	20.3237	5.21645	1.96527	0.000284574	0.00306686	Tmem45a	16	56805161	56886166	-	3129	protein_coding	transmembrane protein 45a [Source:MGI Symbol;Acc:MGI:1913122]	-
ENSMUSG00000044337	125.223	42.9922	58.9601	60.9415	13.0853	36.6178	18.9035	30.4543	72.0291	24.7652	1.53583	0.000287482	0.00309496	Ackr3	1	90203980	90216751	+	3348	protein_coding	atypical chemokine receptor 3 [Source:MGI Symbol;Acc:MGI:109562]	-
ENSMUSG00000022385	15.968	26.5271	28.0762	25.4681	4.75828	6.27734	10.0077	9.45132	24.0099	7.62366	1.64633	0.000287548	0.00309496	Gtse1	15	85859745	85876573	+	2742	protein_coding	G two S phase expressed protein 1 [Source:MGI Symbol;Acc:MGI:1352755]	-
ENSMUSG00000003549	193.297	270.76	90.7798	113.697	92.7865	46.0338	62.2702	71.41	167.133	68.1251	1.297	0.000292059	0.00313602	Ercc1	7	19344778	19356524	+	3111	protein_coding	excision repair cross-complementing rodent repair deficiency, complementation group 1 [Source:MGI Symbol;Acc:MGI:95412]	-
ENSMUSG00000033900	26.053	22.8682	44.922	23.6489	10.7061	8.36979	5.55984	13.6519	29.373	9.57192	1.61437	0.000295149	0.00316355	Map9	3	82358044	82395268	+	6671	protein_coding	microtubule-associated protein 9 [Source:MGI Symbol;Acc:MGI:2442208]	-
ENSMUSG00000020785	26.053	16.4651	29.0121	21.8298	9.51656	8.36979	7.78377	4.20059	23.34	7.46768	1.65197	0.000301746	0.00321131	Camkk1	11	73019008	73042073	+	3728	protein_coding	calcium/calmodulin-dependent protein kinase kinase 1, alpha [Source:MGI Symbol;Acc:MGI:1891766]	-
ENSMUSG00000036902	24.3722	38.4186	14.0381	19.1011	3.56871	8.36979	7.78377	6.30088	23.9825	6.50579	1.87429	0.000302392	0.00321629	Neto2	8	85636588	85700924	-	6129	protein_coding	neuropilin (NRP) and tolloid (TLL)-like 2 [Source:MGI Symbol;Acc:MGI:1921763]	-
ENSMUSG00000020905	21.8509	37.5039	8.42287	30.016	3.56871	5.23112	7.78377	6.30088	24.4484	5.72112	2.09131	0.0003051	0.00324126	Usp43	11	67854523	67922153	-	4745	protein_coding	ubiquitin specific peptidase 43 [Source:MGI Symbol;Acc:MGI:2444541]	-
ENSMUSG00000069516	4224.8	1754.45	1774.42	1599.03	1241.91	1337.07	894.022	746.655	2338.17	1054.92	1.1484	0.000306165	0.00324976	Lyz2	10	117277331	117282321	-	1316	protein_coding	lysozyme 2 [Source:MGI Symbol;Acc:MGI:96897]	-
ENSMUSG00000026885	36.9785	25.6124	12.1664	39.1117	10.7061	9.41601	6.67181	6.30088	28.4672	8.27371	1.78933	0.000321993	0.00338315	Ttll11	2	35751241	35979913	-	4024	protein_coding	tubulin tyrosine ligase-like family, member 11 [Source:MGI Symbol;Acc:MGI:1921660]	-
ENSMUSG00000024427	257.169	236	112.305	130.979	103.493	88.929	78.9497	40.9557	184.113	78.0818	1.23995	0.000322026	0.00338315	Spry4	18	38586268	38601268	-	4587	protein_coding	sprouty RTK signaling antagonist 4 [Source:MGI Symbol;Acc:MGI:1345144]	-
ENSMUSG00000051343	103.372	58.5426	66.4471	48.2074	15.4644	40.8027	28.9112	28.354	69.1422	28.3831	1.28032	0.000323094	0.00339041	Rab11fip5	6	85334962	85374634	-	6124	protein_coding	RAB11 family interacting protein 5 (class I) [Source:MGI Symbol;Acc:MGI:1098586]	-
ENSMUSG00000043487	44.5423	46.6512	38.3708	28.1968	9.51656	19.8782	15.5675	19.9528	39.4403	16.2288	1.27266	0.000324414	0.00339833	Acot6	12	84100654	84111349	+	6413	protein_coding	acyl-CoA thioesterase 6 [Source:MGI Symbol;Acc:MGI:1921287]	-
ENSMUSG00000043889	41.1806	15.5504	16.8457	21.8298	10.7061	4.18489	5.55984	3.15044	23.8516	5.90033	2.03676	0.000328362	0.00343208	Gm8399	13	81064684	81065800	+	1117	processed_pseudogene	predicted gene 8399 [Source:MGI Symbol;Acc:MGI:3647971]	-
ENSMUSG00000022096	59.6699	38.4186	45.8578	33.6543	29.7393	11.5085	14.4556	9.45132	44.4001	16.2887	1.46134	0.000328399	0.00343208	Hr	14	70552212	70573548	+	6919	protein_coding	hairless [Source:MGI Symbol;Acc:MGI:96223]	-
ENSMUSG00000056427	50.4252	8.23256	27.1404	24.5585	3.56871	10.4622	2.22394	5.25074	27.5892	5.3764	2.35031	0.000345483	0.00358153	Slit3	11	35121224	35708507	+	6067	protein_coding	slit guidance ligand 3 [Source:MGI Symbol;Acc:MGI:1315202]	-
ENSMUSG00000096965	14.2872	16.4651	4.67937	8.18617	1.18957	0	1.11197	0	10.9045	0.575385	4.30922	0.000346816	0.00358932	3300005D01Rik	17	5798657	5803240	+	1380	lincRNA	RIKEN cDNA 3300005D01 gene [Source:MGI Symbol;Acc:MGI:1925762]	-
ENSMUSG00000029372	32.7764	8.23256	8.42287	26.3777	3.56871	4.18489	2.22394	3.15044	18.9524	3.282	2.53189	0.00034894	0.00360285	Ppbp	5	90768518	90770063	+	1083	protein_coding	pro-platelet basic protein [Source:MGI Symbol;Acc:MGI:1888712]	-
ENSMUSG00000100798	14.2872	3.65891	5.61525	8.18617	1.18957	0	0	0	7.93687	0.297393	4.57978	0.000354651	0.00364926	Gm19589	1	88551517	88562167	+	2623	lincRNA	predicted gene, 19589 [Source:MGI Symbol;Acc:MGI:5011774]	-
ENSMUSG00000073771	47.904	37.5039	21.5251	49.117	20.2227	13.6009	11.1197	14.7021	39.0125	14.9113	1.39434	0.000361437	0.00370427	Btbd19	4	117119219	117125725	-	3883	protein_coding	BTB (POZ) domain containing 19 [Source:MGI Symbol;Acc:MGI:1925861]	-
ENSMUSG00000020681	106.733	99.7054	85.1646	96.4149	44.0141	44.9876	27.7992	74.5605	97.0046	47.8403	1.01709	0.000370788	0.00377779	Ace	11	105967945	105989964	+	5287	protein_coding	angiotensin I converting enzyme (peptidyl-dipeptidase A) 1 [Source:MGI Symbol;Acc:MGI:87874]	-
ENSMUSG00000023927	29.4147	26.5271	14.0381	18.1915	8.32699	5.23112	3.3359	8.40118	22.0429	6.3238	1.8069	0.000375532	0.00381399	Satb1	17	51736187	51833290	-	19027	protein_coding	special AT-rich sequence binding protein 1 [Source:MGI Symbol;Acc:MGI:105084]	CUT
ENSMUSG00000044748	26.053	57.6279	22.461	25.4681	5.94785	13.6009	11.1197	10.5015	32.9025	10.2925	1.66846	0.000378817	0.00384037	Defb1	8	21776599	21795185	+	872	protein_coding	defensin beta 1 [Source:MGI Symbol;Acc:MGI:1096878]	-
ENSMUSG00000050896	89.0846	24.6977	23.3969	40.9308	16.654	13.6009	12.2316	9.45132	44.5275	12.9845	1.7847	0.000383531	0.00387338	Rtn4rl2	2	84871924	84886710	-	1506	protein_coding	reticulon 4 receptor-like 2 [Source:MGI Symbol;Acc:MGI:2669796]	-
ENSMUSG00000053863	8.40421	8.23256	0.935874	9.09574	0	0	0	0	6.6671	0	5.04701	0.000389183	0.00391095	Mepe	5	104325329	104338611	+	1682	protein_coding	matrix extracellular phosphoglycoprotein with ASARM motif (bone) [Source:MGI Symbol;Acc:MGI:2137384]	-
ENSMUSG00000107440	9.24463	9.14728	1.87175	12.734	0	0	0	1.05015	8.24943	0.262537	4.63256	0.000392883	0.0039435	Gm40377	6	73223050	73225064	+	2015	TEC	predicted gene, 40377 [Source:MGI Symbol;Acc:MGI:5623262]	-
ENSMUSG00000060962	61.3507	12.8062	29.0121	16.3723	2.37914	6.27734	3.3359	11.5516	29.8853	5.886	2.33346	0.000403913	0.00403174	Dmkn	7	30763756	30781063	+	2192	protein_coding	dermokine [Source:MGI Symbol;Acc:MGI:1920962]	-
ENSMUSG00000021994	75.6379	56.7132	91.7157	68.2181	32.1184	46.0338	23.3513	43.056	73.0712	36.1399	1.01113	0.000415179	0.0041336	Wnt5a	14	28504750	28527448	+	7823	protein_coding	wingless-type MMTV integration site family, member 5A [Source:MGI Symbol;Acc:MGI:98958]	-
ENSMUSG00000024691	225.233	135.38	111.369	124.612	78.5116	60.681	100.077	55.6578	149.148	73.7319	1.01958	0.000427755	0.00423685	Fam111a	19	12545740	12589768	+	4125	protein_coding	family with sequence similarity 111, member A [Source:MGI Symbol;Acc:MGI:1915508]	-
ENSMUSG00000036492	255.488	375.953	127.279	202.835	74.9429	87.8828	140.108	128.118	240.389	107.763	1.157	0.000442611	0.00436112	Rnf39	17	36942918	36947986	+	1795	protein_coding	ring finger protein 39 [Source:MGI Symbol;Acc:MGI:2156378]	-
ENSMUSG00000002489	73.957	22.8682	29.948	32.7447	3.56871	16.7396	14.4556	9.45132	39.8795	11.0538	1.84569	0.000442724	0.00436112	Tiam1	16	89787111	90143769	-	10048	protein_coding	T cell lymphoma invasion and metastasis 1 [Source:MGI Symbol;Acc:MGI:103306]	-
ENSMUSG00000030759	256.328	113.426	83.2928	119.154	52.3411	75.3281	65.6061	52.5074	143.05	61.4457	1.21984	0.000447207	0.00439806	Far1	7	113513834	113571511	+	8055	protein_coding	fatty acyl CoA reductase 1 [Source:MGI Symbol;Acc:MGI:1914670]	-
ENSMUSG00000007097	205.063	13.7209	303.223	30.016	13.0853	21.9707	4.44787	7.35103	138.006	11.7137	3.5577	0.000451241	0.00442806	Atp1a2	1	172271709	172298064	-	7038	protein_coding	ATPase, Na+/K+ transporting, alpha 2 polypeptide [Source:MGI Symbol;Acc:MGI:88106]	-
ENSMUSG00000042842	108.414	103.364	62.7036	56.3936	47.5828	28.248	36.6949	44.1062	82.7189	39.158	1.08278	0.000455489	0.00445519	Serpinb6b	13	32965209	32979067	+	2262	protein_coding	serine (or cysteine) peptidase inhibitor, clade B, member 6b [Source:MGI Symbol;Acc:MGI:894688]	-
ENSMUSG00000037225	94.1271	45.7364	26.2045	39.1117	11.8957	14.6471	17.7915	24.1534	51.2949	17.1219	1.58213	0.000455939	0.00445716	Fgf2	3	37348346	37410108	+	6782	protein_coding	fibroblast growth factor 2 [Source:MGI Symbol;Acc:MGI:95516]	-
ENSMUSG00000033213	58.8295	6.4031	13.1022	30.9255	1.18957	8.36979	0	0	27.3151	2.38984	3.49848	0.000465573	0.00453166	AA467197	2	122636986	122641191	+	1203	protein_coding	expressed sequence AA467197 [Source:MGI Symbol;Acc:MGI:3034182]	-
ENSMUSG00000115699	5.04252	7.31783	2.80762	6.36702	0	0	0	0	5.38375	0	4.73695	0.000475946	0.00460772	Gm6961	15	95747247	95751591	-	535	lincRNA	predicted gene 6961 [Source:MGI Symbol;Acc:MGI:3644546]	-
ENSMUSG00000021253	49.5848	28.3566	24.3327	28.1968	16.654	6.27734	11.1197	12.6018	32.6177	11.6632	1.49564	0.000477651	0.00462174	Tgfb3	12	86056745	86079041	-	3383	protein_coding	transforming growth factor, beta 3 [Source:MGI Symbol;Acc:MGI:98727]	-
ENSMUSG00000023886	190.776	85.0698	136.638	149.17	86.8386	81.6054	37.8069	48.3068	140.413	63.6394	1.14367	0.000483505	0.00466085	Smoc2	17	14279506	14404790	+	6951	protein_coding	SPARC related modular calcium binding 2 [Source:MGI Symbol;Acc:MGI:1929881]	-
ENSMUSG00000010830	23.5318	13.7209	18.7175	27.2872	10.7061	4.18489	5.55984	3.15044	20.8144	5.90033	1.83984	0.000493408	0.00473856	Kdelr3	15	79516411	79527739	+	1411	protein_coding	KDEL (Lys-Asp-Glu-Leu) endoplasmic reticulum protein retention receptor 3 [Source:MGI Symbol;Acc:MGI:2145953]	-
ENSMUSG00000086554	15.1276	22.8682	8.42287	7.2766	0	0	4.44787	0	13.4238	1.11197	3.60695	0.000497809	0.00477573	9530034E10Rik	4	117975036	117993972	+	502	antisense	RIKEN cDNA 9530034E10 gene [Source:MGI Symbol;Acc:MGI:1925865]	-
ENSMUSG00000016498	13.4467	2.74419	0.935874	12.734	0	0	0	0	7.46521	0	5.21127	0.000501942	0.0048077	Pdcd1lg2	19	29410919	29471157	+	1645	protein_coding	programmed cell death 1 ligand 2 [Source:MGI Symbol;Acc:MGI:1930125]	-
ENSMUSG00000073152	7.56379	12.8062	0.935874	75.4947	0	0	0	0	24.2001	0	6.90466	0.000510727	0.00487887	Gm10475	5	21910931	21954014	+	1796	antisense	predicted gene 10475 [Source:MGI Symbol;Acc:MGI:3642283]	-
ENSMUSG00000015396	76.4783	88.7287	34.6273	50.0266	13.0853	19.8782	38.9189	21.0029	62.4652	23.2213	1.42707	0.000514525	0.00490214	Cd83	13	43784775	43803132	+	2572	protein_coding	CD83 antigen [Source:MGI Symbol;Acc:MGI:1328316]	-
ENSMUSG00000016552	14.2872	17.3798	19.6534	13.6436	4.75828	6.27734	3.3359	3.15044	16.241	4.38049	1.88768	0.000521092	0.004949	Foxred2	15	77940522	77956722	-	5939	protein_coding	FAD-dependent oxidoreductase domain containing 2 [Source:MGI Symbol;Acc:MGI:106315]	-
ENSMUSG00000020601	87.4038	66.7752	51.4731	69.1277	21.4123	27.2018	43.3667	40.9557	68.6949	33.2341	1.04604	0.000532948	0.00504298	Trib2	12	15791727	15816922	-	4335	protein_coding	tribbles pseudokinase 2 [Source:MGI Symbol;Acc:MGI:2145021]	-
ENSMUSG00000050921	21.8509	15.5504	2.80762	13.6436	1.18957	3.13867	0	1.05015	13.4631	1.3446	3.30931	0.000539452	0.00509382	P2ry10	X	107088492	107104974	+	2982	protein_coding	purinergic receptor P2Y, G-protein coupled 10 [Source:MGI Symbol;Acc:MGI:1926076]	-
ENSMUSG00000046731	136.148	95.1318	54.2807	88.2287	58.2889	39.7565	43.3667	33.6047	93.4473	43.7542	1.10017	0.000541065	0.00510637	Kctd11	11	69878261	69881406	-	3146	protein_coding	potassium channel tetramerisation domain containing 11 [Source:MGI Symbol;Acc:MGI:2448712]	-
ENSMUSG00000073791	11.7659	10.062	10.2946	15.4628	2.37914	1.04622	2.22394	3.15044	11.8963	2.19994	2.4387	0.000545924	0.00513454	Efcab7	4	99829198	99912788	+	2252	protein_coding	EF-hand calcium binding domain 7 [Source:MGI Symbol;Acc:MGI:2385199]	-
ENSMUSG00000024300	343.732	207.643	145.996	143.713	97.5448	85.7903	124.54	105.015	210.271	103.223	1.02782	0.000546141	0.00513454	Myo1f	17	33555719	33607764	+	4914	protein_coding	myosin IF [Source:MGI Symbol;Acc:MGI:107711]	-
ENSMUSG00000094103	15.1276	21.0388	9.35874	15.4628	4.75828	3.13867	4.44787	2.10029	15.247	3.61128	2.09112	0.000555089	0.00520056	1700047I17Rik2	12	55199592	55217168	+	3863	protein_coding	RIKEN cDNA 1700047I17 gene 2 [Source:MGI Symbol;Acc:MGI:3714351]	-
ENSMUSG00000000290	1182.47	562.558	302.287	398.394	336.648	225.984	214.61	244.684	611.428	255.482	1.2597	0.000565845	0.00528483	Itgb2	10	77530252	77565708	+	3052	protein_coding	integrin beta 2 [Source:MGI Symbol;Acc:MGI:96611]	-
ENSMUSG00000078864	40.3402	45.7364	10.2946	27.2872	13.0853	7.32356	5.55984	8.40118	30.9146	8.59246	1.85546	0.000572061	0.00532993	Gm14322	2	177759288	177770472	+	1254	protein_coding	predicted gene 14322 [Source:MGI Symbol;Acc:MGI:3652185]	zf-C2H2
ENSMUSG00000078915	4.2021	9.14728	5.61525	2.72872	0	0	0	0	5.42334	0	4.74555	0.000572745	0.00532993	Hsp25-ps1	13	45078498	45079127	-	630	processed_pseudogene	heat shock protein 25, pseudogene 1 [Source:MGI Symbol;Acc:MGI:96241]	-
ENSMUSG00000033192	145.393	77.7519	53.3448	74.5851	46.3932	31.3867	43.3667	35.705	87.7687	39.2129	1.16717	0.000584838	0.00541617	Lpcat2	8	92855339	92919279	+	3388	protein_coding	lysophosphatidylcholine acyltransferase 2 [Source:MGI Symbol;Acc:MGI:3606214]	-
ENSMUSG00000017817	13.4467	8.23256	21.5251	7.2766	2.37914	3.13867	1.11197	1.05015	12.6202	1.91998	2.71632	0.000587753	0.00543868	Jph2	2	163336242	163397993	-	4255	protein_coding	junctophilin 2 [Source:MGI Symbol;Acc:MGI:1891496]	-
ENSMUSG00000020216	10.9255	2.74419	29.948	0	0	0	0	0	10.9044	0	5.75388	0.000595479	0.00549041	Jsrp1	10	80808496	80813498	-	1333	protein_coding	junctional sarcoplasmic reticulum protein 1 [Source:MGI Symbol;Acc:MGI:1916700]	-
ENSMUSG00000022686	46.2231	6.4031	7.48699	20.0106	0	2.09245	5.55984	0	20.031	1.91307	3.38845	0.000598205	0.0055071	B3gnt5	16	19760208	19772753	+	5197	protein_coding	UDP-GlcNAc:betaGal beta-1,3-N-acetylglucosaminyltransferase 5 [Source:MGI Symbol;Acc:MGI:2137302]	-
ENSMUSG00000039891	39.4998	0	39.3067	2.72872	0	1.04622	1.11197	0	20.3838	0.539548	5.21584	0.000604393	0.00555554	Txlnb	10	17796226	17845665	+	5504	protein_coding	taxilin beta [Source:MGI Symbol;Acc:MGI:2671945]	-
ENSMUSG00000037447	225.233	109.767	88.9081	184.644	82.0804	86.8366	33.359	33.6047	152.138	58.9702	1.36904	0.000610111	0.00559097	Arid5a	1	36307733	36324029	+	12540	protein_coding	AT rich interactive domain 5A (MRF1-like) [Source:MGI Symbol;Acc:MGI:2443039]	ARID
ENSMUSG00000017724	26.8935	12.8062	25.2686	7.2766	7.13742	2.09245	3.3359	1.05015	18.0612	3.40398	2.43521	0.000615755	0.00563696	Etv4	11	101769742	101785371	-	3104	protein_coding	ets variant 4 [Source:MGI Symbol;Acc:MGI:99423]	ETS
ENSMUSG00000000792	26.8935	25.6124	0	2.72872	1.18957	0	0	0	13.8086	0.297393	5.37563	0.000618078	0.00564961	Slc5a5	8	70882889	70892757	-	2928	protein_coding	solute carrier family 5 (sodium iodide symporter), member 5 [Source:MGI Symbol;Acc:MGI:2149330]	-
ENSMUSG00000091898	28.5743	23.7829	31.8197	8.18617	8.32699	6.27734	3.3359	6.30088	23.0908	6.06028	1.9339	0.000624003	0.00569334	Tnnc1	14	31208312	31211729	+	1041	protein_coding	troponin C, cardiac/slow skeletal [Source:MGI Symbol;Acc:MGI:98779]	-
ENSMUSG00000034271	205.063	89.6434	53.3448	111.878	60.6681	28.248	41.1428	48.3068	114.982	44.5914	1.37037	0.000643779	0.00582788	Jdp2	12	85599027	85639878	+	2148	protein_coding	Jun dimerization protein 2 [Source:MGI Symbol;Acc:MGI:1932093]	TF_bZIP
ENSMUSG00000067231	5.04252	21.9535	1.87175	6.36702	0	0	1.11197	0	8.80869	0.277992	4.72466	0.000651518	0.00587476	Cyp2c65	19	39061015	39093944	+	1928	protein_coding	cytochrome P450, family 2, subfamily c, polypeptide 65 [Source:MGI Symbol;Acc:MGI:1919553]	-
ENSMUSG00000038094	11.7659	10.9767	3.7435	14.5532	0	2.09245	0	1.05015	10.2598	0.785649	3.65749	0.000669036	0.00599909	Atp13a4	16	29395853	29544864	-	6230	protein_coding	ATPase type 13A4 [Source:MGI Symbol;Acc:MGI:1924456]	-
ENSMUSG00000021798	32.7764	10.062	83.2928	5.45745	9.51656	3.13867	0	2.10029	32.8972	3.68888	3.17202	0.000681033	0.00607098	Ldb3	14	34526603	34588682	-	6105	protein_coding	LIM domain binding 3 [Source:MGI Symbol;Acc:MGI:1344412]	-
ENSMUSG00000030789	83.2017	55.7984	28.0762	29.1064	1.18957	11.5085	11.1197	24.1534	49.0457	11.9928	2.02324	0.000695427	0.00618093	Itgax	7	128129547	128150657	+	4803	protein_coding	integrin alpha X [Source:MGI Symbol;Acc:MGI:96609]	-
ENSMUSG00000117050	31.936	19.2093	6.55112	26.3777	3.56871	2.09245	8.89574	3.15044	21.0185	4.42684	2.25623	0.000708368	0.0062681	AC167363.2	17	29093416	29094461	-	1046	TEC	TEC	-
ENSMUSG00000053113	3877.7	1633.71	1371.99	2444.03	1688	920.677	753.914	868.472	2331.86	1057.77	1.14075	0.000709818	0.00627168	Socs3	11	117966079	117970047	-	2891	protein_coding	suppressor of cytokine signaling 3 [Source:MGI Symbol;Acc:MGI:1201791]	-
ENSMUSG00000090192	11.7659	10.062	6.55112	8.18617	0	0	2.22394	0	9.1413	0.555984	4.05501	0.000713926	0.00629871	Gm16556	6	122560044	122570849	-	521	processed_transcript	predicted gene 16556 [Source:MGI Symbol;Acc:MGI:4414976]	-
ENSMUSG00000037060	55.4678	27.4419	29.0121	35.4734	9.51656	23.0169	11.1197	5.25074	36.8488	12.226	1.58919	0.000718419	0.00633525	Cavin3	7	105480083	105482300	-	1662	protein_coding	caveolae associated 3 [Source:MGI Symbol;Acc:MGI:1923422]	-
ENSMUSG00000040751	13.4467	11.8915	10.2946	15.4628	3.56871	0	2.22394	4.20059	12.7739	2.49831	2.36741	0.000720519	0.00635065	Lat2	5	134600022	134615025	-	2621	protein_coding	linker for activation of T cells family, member 2 [Source:MGI Symbol;Acc:MGI:1926479]	-
ENSMUSG00000024043	40.3402	35.6744	12.1664	21.8298	8.32699	3.13867	12.2316	7.35103	27.5027	7.76208	1.83433	0.000751163	0.00656611	Arhgap28	17	67842713	68004120	-	5377	protein_coding	Rho GTPase activating protein 28 [Source:MGI Symbol;Acc:MGI:2147003]	-
ENSMUSG00000027111	247.924	251.55	175.008	211.931	48.7724	159.026	124.54	103.965	221.603	109.076	1.0204	0.00080586	0.00694424	Itga6	2	71745616	71858416	+	9025	protein_coding	integrin alpha 6 [Source:MGI Symbol;Acc:MGI:96605]	-
ENSMUSG00000050315	36.1381	6.4031	48.6655	30.9255	9.51656	6.27734	8.89574	1.05015	30.533	6.43495	2.25642	0.000827177	0.00710192	Synpo2	3	123076519	123236149	-	13138	protein_coding	synaptopodin 2 [Source:MGI Symbol;Acc:MGI:2153070]	-
ENSMUSG00000041605	10.085	7.31783	6.55112	11.8245	0	0	2.22394	0	8.94462	0.555984	4.02255	0.000838254	0.00718099	Inava	1	136213531	136234264	-	4977	protein_coding	innate immunity activator [Source:MGI Symbol;Acc:MGI:1921579]	-
ENSMUSG00000028841	14.2872	9.14728	12.1664	14.5532	3.56871	0	4.44787	0	12.5385	2.00415	2.68669	0.000843811	0.00721829	Cnksr1	4	134228041	134238399	-	2804	protein_coding	connector enhancer of kinase suppressor of Ras 1 [Source:MGI Symbol;Acc:MGI:2670958]	-
ENSMUSG00000063652	21.8509	25.6124	15.9099	20.9202	5.94785	11.5085	5.55984	5.25074	21.0734	7.06672	1.57007	0.000851118	0.00727389	Slc22a21	11	53949965	53980332	-	3645	protein_coding	solute carrier family 22 (organic cation transporter), member 21 [Source:MGI Symbol;Acc:MGI:1929481]	-
ENSMUSG00000024675	113.457	169.225	42.1143	36.383	17.8436	29.2943	44.4787	21.0029	90.2947	28.1549	1.68099	0.000862557	0.00735768	Ms4a4c	19	11404770	11427246	+	1751	protein_coding	membrane-spanning 4-domains, subfamily A, member 4C [Source:MGI Symbol;Acc:MGI:1927656]	-
ENSMUSG00000027574	36.1381	15.5504	25.2686	5.45745	3.56871	3.13867	4.44787	6.30088	20.6036	4.36403	2.23823	0.000874477	0.00744877	Nkain4	2	180934772	180954699	-	1239	protein_coding	Na+/K+ transporting ATPase interacting 4 [Source:MGI Symbol;Acc:MGI:1915372]	-
ENSMUSG00000046714	15.1276	9.14728	3.7435	10.0053	1.18957	1.04622	1.11197	0	9.50592	0.83694	3.53013	0.00088501	0.0075207	Foxc2	8	121116171	121118895	+	2725	protein_coding	forkhead box C2 [Source:MGI Symbol;Acc:MGI:1347481]	Fork
ENSMUSG00000040364	15.1276	5.48837	4.67937	11.8245	1.18957	0	1.11197	0	9.27995	0.575385	4.07775	0.000897	0.00759393	Sec1	7	45677686	45694402	-	2470	protein_coding	secretory blood group 1 [Source:MGI Symbol;Acc:MGI:1928893]	-
ENSMUSG00000044098	201.701	213.132	120.728	144.622	44.0141	99.3912	114.533	80.8613	170.046	84.6998	1.00387	0.000903564	0.00763514	Rsbn1	3	103914120	103966636	+	6861	protein_coding	rosbin, round spermatid basic protein 1 [Source:MGI Symbol;Acc:MGI:2444993]	-
ENSMUSG00000015652	29.4147	14.6357	14.0381	22.7394	3.56871	4.18489	4.44787	10.5015	20.207	5.67574	1.82445	0.000906494	0.00764432	Steap1	5	5736317	5749326	-	1377	protein_coding	six transmembrane epithelial antigen of the prostate 1 [Source:MGI Symbol;Acc:MGI:1917608]	-
ENSMUSG00000074398	169.765	168.31	29.948	8.18617	4.75828	5.23112	5.55984	21.0029	94.0523	9.13805	3.36042	0.000907945	0.00765062	Gm15441	3	96555765	96566801	-	1676	antisense	predicted gene 15441 [Source:MGI Symbol;Acc:MGI:3641753]	-
ENSMUSG00000022639	84.0421	21.9535	38.3708	60.0319	17.8436	25.1094	15.5675	15.7522	51.0996	18.5682	1.4612	0.000916451	0.00770787	Dubr	16	50719294	50732773	-	4679	lincRNA	Dppa2 upstream binding RNA [Source:MGI Symbol;Acc:MGI:1915440]	-
ENSMUSG00000022479	21.0105	2.74419	0.935874	12.734	1.18957	0	0	0	9.35616	0.297393	4.81647	0.000918548	0.00772189	Vdr	15	97854425	97910630	-	5650	protein_coding	vitamin D (1,25-dihydroxyvitamin D3) receptor [Source:MGI Symbol;Acc:MGI:103076]	THR-like
ENSMUSG00000002500	12.6063	3.65891	32.7556	1.81915	0	0	1.11197	1.05015	12.71	0.540529	4.53173	0.000946459	0.0079012	Rpl3l	17	24727820	24736143	+	1643	protein_coding	ribosomal protein L3-like [Source:MGI Symbol;Acc:MGI:1913461]	-
ENSMUSG00000021390	65.5528	22.8682	44.922	34.5638	13.0853	20.9245	12.2316	18.9026	41.9767	16.286	1.36321	0.000963952	0.00801213	Ogn	13	49608046	49624501	+	2566	protein_coding	osteoglycin [Source:MGI Symbol;Acc:MGI:109278]	-
ENSMUSG00000011751	23.5318	20.124	0.935874	10.0053	2.37914	0	1.11197	1.05015	13.6493	1.13531	3.62123	0.000967101	0.00802516	Sptbn4	7	27356383	27447686	-	9563	protein_coding	spectrin beta, non-erythrocytic 4 [Source:MGI Symbol;Acc:MGI:1890574]	-
ENSMUSG00000086443	11.7659	10.9767	12.1664	22.7394	3.56871	1.04622	4.44787	4.20059	14.4121	3.31585	2.12623	0.000972116	0.00805934	4933421A08Rik	4	122961309	122963475	+	1638	processed_transcript	RIKEN cDNA 4933421A08 gene [Source:MGI Symbol;Acc:MGI:1918347]	-
ENSMUSG00000054391	16.8084	13.7209	27.1404	17.2819	0	4.18489	3.3359	9.45132	18.7379	4.24303	2.11673	0.000976832	0.00809099	4930517O19Rik	14	100213142	100245339	+	839	antisense	RIKEN cDNA 4930517O19 gene [Source:MGI Symbol;Acc:MGI:1922325]	-
ENSMUSG00000021567	23.5318	10.062	10.2946	6.36702	2.37914	2.09245	2.22394	2.10029	12.5639	2.19895	2.52242	0.00097873	0.00809926	Nkd2	13	73818534	73847631	-	4826	protein_coding	naked cuticle 2 [Source:MGI Symbol;Acc:MGI:1919543]	-
ENSMUSG00000026875	60.5103	28.3566	7.48699	22.7394	5.94785	7.32356	7.78377	8.40118	29.7733	7.36409	2.01645	0.00100171	0.00825657	Traf1	2	34941750	34961772	-	8819	protein_coding	TNF receptor-associated factor 1 [Source:MGI Symbol;Acc:MGI:101836]	-
ENSMUSG00000013419	41.1806	30.186	47.7296	31.8351	19.0331	19.8782	11.1197	18.9026	37.7328	17.2334	1.12932	0.00100187	0.00825657	Zfp651	9	121759330	121771742	+	7063	protein_coding	zinc finger protein 651 [Source:MGI Symbol;Acc:MGI:2670992]	ZBTB
ENSMUSG00000080845	26.8935	19.2093	22.461	19.1011	8.32699	10.4622	7.78377	6.30088	21.9162	8.21847	1.41652	0.00100265	0.008258	Gm9115	X	102724402	102725749	-	1348	processed_pseudogene	predicted gene 9115 [Source:MGI Symbol;Acc:MGI:3648181]	-
ENSMUSG00000054342	51.2657	27.4419	14.0381	10.9149	11.8957	5.23112	2.22394	2.10029	25.9151	5.36276	2.29185	0.00100806	0.00828919	Kcnn4	7	24370263	24386690	+	5115	protein_coding	potassium intermediate/small conductance calcium-activated channel, subfamily N, member 4 [Source:MGI Symbol;Acc:MGI:1277957]	-
ENSMUSG00000028970	112.616	54.8837	103.882	63.6702	14.2748	42.8952	36.6949	47.2566	83.7631	35.2804	1.24254	0.00101967	0.00836879	Abcb1b	5	8798147	8866315	+	7990	protein_coding	ATP-binding cassette, sub-family B (MDR/TAP), member 1B [Source:MGI Symbol;Acc:MGI:97568]	-
ENSMUSG00000025150	27.7339	7.31783	9.35874	2.72872	0	2.09245	0	1.05015	11.7848	0.785649	3.86559	0.0010215	0.00838	Cbr2	11	120729489	120732114	-	1327	protein_coding	carbonyl reductase 2 [Source:MGI Symbol;Acc:MGI:107200]	-
ENSMUSG00000046203	3.36168	12.8062	0.935874	7.2766	0	0	0	0	6.09509	0	4.91478	0.0010243	0.00839532	Sprr2g	3	92373915	92375229	+	651	polymorphic_pseudogene	small proline-rich protein 2G [Source:MGI Symbol;Acc:MGI:1330348]	-
ENSMUSG00000026786	209.265	115.256	77.6776	86.4096	59.4785	51.265	68.942	50.4071	122.152	57.5231	1.08919	0.0010302	0.00842821	Apbb1ip	2	22774094	22875653	+	7414	protein_coding	amyloid beta (A4) precursor protein-binding, family B, member 1 interacting protein [Source:MGI Symbol;Acc:MGI:1861354]	-
ENSMUSG00000026357	13.4467	9.14728	5.61525	8.18617	2.37914	0	1.11197	0	9.09886	0.872777	3.4532	0.00104785	0.00853763	Rgs18	1	144752683	144775435	-	2031	protein_coding	regulator of G-protein signaling 18 [Source:MGI Symbol;Acc:MGI:1927498]	-
ENSMUSG00000028715	13605.6	17156.6	4069.18	4451.46	1244.29	2097.68	2167.23	4244.7	9820.71	2438.47	2.00982	0.00104839	0.00853763	Cyp4a14	4	115486200	115496142	-	2601	protein_coding	cytochrome P450, family 4, subfamily a, polypeptide 14 [Source:MGI Symbol;Acc:MGI:1096550]	-
ENSMUSG00000034751	194.137	203.07	94.5233	98.234	49.962	75.3281	88.9574	73.5103	147.491	71.9394	1.03517	0.00104877	0.00853763	Mast4	13	102732486	103334497	-	32326	protein_coding	microtubule associated serine/threonine kinase family member 4 [Source:MGI Symbol;Acc:MGI:1918885]	-
ENSMUSG00000038524	57.989	35.6744	41.1785	30.016	20.2227	16.7396	15.5675	23.1032	41.2145	18.9083	1.12664	0.00106251	0.00861675	Fchsd1	18	37957431	37969774	-	5473	protein_coding	FCH and double SH3 domains 1 [Source:MGI Symbol;Acc:MGI:2441771]	-
ENSMUSG00000052087	47.0636	27.4419	16.8457	15.4628	10.7061	5.23112	7.78377	9.45132	26.7035	8.29309	1.69639	0.00108948	0.00880928	Rgs14	13	55369732	55384687	+	4239	protein_coding	regulator of G-protein signaling 14 [Source:MGI Symbol;Acc:MGI:1859709]	-
ENSMUSG00000028370	33.6168	8.23256	10.2946	28.1968	5.94785	6.27734	3.3359	1.05015	20.0852	4.15281	2.28385	0.00109002	0.00880972	Pappa	4	65124174	65357509	+	11027	protein_coding	pregnancy-associated plasma protein A [Source:MGI Symbol;Acc:MGI:97479]	-
ENSMUSG00000001588	80.6804	47.5659	38.3708	52.7553	32.1184	16.7396	28.9112	24.1534	54.8431	25.4806	1.11386	0.00109375	0.00882792	Acap1	11	69881567	69895539	-	4878	protein_coding	ArfGAP with coiled-coil, ankyrin repeat and PH domains 1 [Source:MGI Symbol;Acc:MGI:2388270]	-
ENSMUSG00000049109	105.053	69.5194	56.1525	62.7606	23.7914	36.6178	15.5675	50.4071	73.3713	31.596	1.21171	0.00111017	0.00894042	Themis	10	28668360	28883818	+	11682	protein_coding	thymocyte selection associated [Source:MGI Symbol;Acc:MGI:2443552]	-
ENSMUSG00000002983	189.095	181.116	79.5493	97.3245	88.0282	46.0338	71.1659	36.7552	136.771	60.4958	1.18103	0.00114047	0.00915989	Relb	7	19606217	19629438	-	3885	protein_coding	avian reticuloendotheliosis viral (v-rel) oncogene related B [Source:MGI Symbol;Acc:MGI:103289]	RHD
ENSMUSG00000046480	49.5848	3.65891	42.1143	0.909574	0	1.04622	3.3359	3.15044	24.0669	1.88314	3.66566	0.00114328	0.00917422	Scn4b	9	45138395	45154152	+	4982	protein_coding	sodium channel, type IV, beta [Source:MGI Symbol;Acc:MGI:2687406]	-
ENSMUSG00000026114	9.24463	4.57364	0.935874	7.2766	0	0	0	0	5.50769	0	4.77323	0.001164	0.00930736	Cnga3	1	37214434	37263384	+	3957	protein_coding	cyclic nucleotide gated channel alpha 3 [Source:MGI Symbol;Acc:MGI:1341818]	-
ENSMUSG00000004791	18.4893	10.9767	5.61525	6.36702	2.37914	0	0	2.10029	10.3621	1.11986	3.23626	0.00121374	0.00965792	Pgf	12	85166635	85177790	-	2903	protein_coding	placental growth factor [Source:MGI Symbol;Acc:MGI:105095]	-
ENSMUSG00000074607	59.6699	32.9302	26.2045	22.7394	1.18957	17.7858	10.0077	1.05015	35.386	7.50831	2.22878	0.0012688	0.0099988	Tox2	2	163203125	163324170	+	3401	protein_coding	TOX high mobility group box family member 2 [Source:MGI Symbol;Acc:MGI:3611233]	HMG
ENSMUSG00000023067	2653.21	1847.75	1094.04	1274.31	844.595	92.0677	334.702	181.675	1717.33	363.26	2.2415	0.00128212	0.0100803	Cdkn1a	17	29090976	29100727	+	3553	protein_coding	cyclin-dependent kinase inhibitor 1A (P21) [Source:MGI Symbol;Acc:MGI:104556]	-
ENSMUSG00000085156	57.989	42.9922	21.5251	38.2021	16.654	16.7396	13.3436	21.0029	40.1771	16.935	1.24748	0.00128489	0.0100903	Snhg15	11	6525591	6528760	-	1359	processed_transcript	small nucleolar RNA host gene 15 [Source:MGI Symbol;Acc:MGI:3650059]	-
ENSMUSG00000102975	35.2977	2.74419	5.61525	11.8245	2.37914	0	0	2.10029	13.8704	1.11986	3.65309	0.00129205	0.0101376	Gm37347	1	40088511	40091581	+	3071	TEC	predicted gene, 37347 [Source:MGI Symbol;Acc:MGI:5610575]	-
ENSMUSG00000061462	113.457	0.914728	148.804	1.81915	2.37914	3.13867	3.3359	2.10029	66.2487	2.7385	4.59617	0.0013119	0.0102567	Obscn	11	58994256	59136402	-	28898	protein_coding	obscurin, cytoskeletal calmodulin and titin-interacting RhoGEF [Source:MGI Symbol;Acc:MGI:2681862]	-
ENSMUSG00000064080	156.318	60.3721	105.754	98.234	28.5497	74.2819	35.583	48.3068	105.17	46.6803	1.1688	0.00131396	0.0102604	Fbln2	6	91212455	91272540	+	6370	protein_coding	fibulin 2 [Source:MGI Symbol;Acc:MGI:95488]	-
ENSMUSG00000063011	111.776	69.5194	86.1004	21.8298	26.1705	33.4792	15.5675	29.4041	72.3064	26.1553	1.46623	0.00134491	0.0104681	Msln	17	25748614	25754327	-	2114	protein_coding	mesothelin [Source:MGI Symbol;Acc:MGI:1888992]	-
ENSMUSG00000034330	166.403	124.403	65.5112	76.4043	55.9098	46.0338	54.4864	57.7581	108.18	53.547	1.01679	0.00135437	0.0105166	Plcg2	8	117498291	117635142	+	4298	protein_coding	phospholipase C, gamma 2 [Source:MGI Symbol;Acc:MGI:97616]	-
ENSMUSG00000075585	32.7764	42.0775	43.9861	33.6543	22.6018	21.9707	10.0077	16.8024	38.1236	17.8456	1.09489	0.00137959	0.0106574	6330403L08Rik	5	138995056	139000577	+	5522	antisense	RIKEN cDNA 6330403L08 gene [Source:MGI Symbol;Acc:MGI:1917994]	-
ENSMUSG00000039158	200.02	107.938	75.8058	88.2287	49.962	63.8196	68.942	37.8053	117.998	55.1322	1.09955	0.001381	0.0106591	Akna	4	63367125	63403354	-	5765	protein_coding	AT-hook transcription factor [Source:MGI Symbol;Acc:MGI:2140340]	-
ENSMUSG00000051596	5.88295	3.65891	2.80762	5.45745	0	0	0	0	4.45173	0	4.46492	0.00143467	0.0109746	Otop1	5	38275972	38304217	+	3442	protein_coding	otopetrin 1 [Source:MGI Symbol;Acc:MGI:2388363]	-
ENSMUSG00000108414	190.776	235.085	94.5233	138.255	113.009	64.8659	88.9574	47.2566	164.66	78.5223	1.07158	0.00145061	0.0110777	Snhg1	19	8723475	8726443	+	2969	processed_transcript	small nucleolar RNA host gene 1 [Source:MGI Symbol;Acc:MGI:3763743]	-
ENSMUSG00000029816	141.191	86.8992	63.6394	44.5691	15.4644	19.8782	42.2548	48.3068	84.0746	31.4761	1.416	0.00145324	0.0110931	Gpnmb	6	49036546	49070929	+	6514	protein_coding	glycoprotein (transmembrane) nmb [Source:MGI Symbol;Acc:MGI:1934765]	-
ENSMUSG00000094733	15.968	3.65891	0	10.9149	0	0	0	0	7.63545	0	5.24351	0.00145576	0.0111029	Gm5416	16	36210403	36217788	+	294	protein_coding	predicted gene 5416 [Source:MGI Symbol;Acc:MGI:3644688]	-
ENSMUSG00000029321	98.3292	23.7829	19.6534	55.484	23.7914	3.13867	11.1197	12.6018	49.3124	12.6629	1.97155	0.00149078	0.0113172	Slc10a6	5	103605711	103629403	-	2124	protein_coding	solute carrier family 10 (sodium/bile acid cotransporter family), member 6 [Source:MGI Symbol;Acc:MGI:1923000]	-
ENSMUSG00000075307	38.6594	6.4031	41.1785	3.6383	1.18957	1.04622	2.22394	7.35103	22.4698	2.95269	2.91694	0.00150458	0.011398	Klhl41	2	69670120	69684230	+	2529	protein_coding	kelch-like 41 [Source:MGI Symbol;Acc:MGI:2683854]	-
ENSMUSG00000021384	18.4893	16.4651	0.935874	10.9149	0	1.04622	1.11197	2.10029	11.7013	1.06462	3.43367	0.0015403	0.0115974	Susd3	13	49230690	49248706	-	2837	protein_coding	sushi domain containing 3 [Source:MGI Symbol;Acc:MGI:1913579]	-
ENSMUSG00000042607	35.2977	23.7829	24.3327	29.1064	10.7061	12.5547	6.67181	16.8024	28.1299	11.6837	1.26347	0.00154882	0.0116449	Asb4	6	5383386	5433022	+	3932	protein_coding	ankyrin repeat and SOCS box-containing 4 [Source:MGI Symbol;Acc:MGI:1929751]	-
ENSMUSG00000076617	194.978	72.2636	73.9341	57.3032	32.1184	62.7734	32.2471	26.2537	99.6196	38.3481	1.37713	0.00155366	0.0116764	Ighm	12	113418558	113422730	-	1886	IG_C_gene	immunoglobulin heavy constant mu [Source:MGI Symbol;Acc:MGI:96448]	-
ENSMUSG00000021702	157.159	0	64.5753	6.36702	0	1.04622	0	0	57.0253	0.261556	7.42017	0.00156507	0.0117277	Thbs4	13	92751590	92794818	-	3289	protein_coding	thrombospondin 4 [Source:MGI Symbol;Acc:MGI:1101779]	-
ENSMUSG00000043410	57.989	117.085	0	62.7606	0	0	0	0	59.4587	0	8.20163	0.00157098	0.0117575	Hfm1	5	106840192	106926321	-	6687	protein_coding	HFM1, ATP-dependent DNA helicase homolog [Source:MGI Symbol;Acc:MGI:3036246]	-
ENSMUSG00000074415	54.6274	27.4419	12.1664	28.1968	7.13742	16.7396	4.44787	6.30088	30.6081	8.65644	1.81858	0.00159181	0.011874	3110039I08Rik	9	41327077	41716994	+	23898	processed_transcript	RIKEN cDNA 3110039I08 gene [Source:MGI Symbol;Acc:MGI:1920394]	-
ENSMUSG00000015134	90.7654	12.8062	26.2045	86.4096	14.2748	14.6471	11.1197	21.0029	54.0464	15.2611	1.82406	0.00160784	0.0119688	Aldh1a3	7	66390890	66427517	-	4617	protein_coding	aldehyde dehydrogenase family 1, subfamily A3 [Source:MGI Symbol;Acc:MGI:1861722]	-
ENSMUSG00000031273	19.3297	3.65891	4.67937	8.18617	0	1.04622	0	1.05015	8.96353	0.524093	4.04205	0.00161597	0.0120094	Col4a6	X	141165403	141474076	-	7973	protein_coding	collagen, type IV, alpha 6 [Source:MGI Symbol;Acc:MGI:2152695]	-
ENSMUSG00000018500	43.7019	13.7209	5.61525	20.9202	0	8.36979	1.11197	0	20.9896	2.37044	3.12537	0.00163797	0.0121528	Adora2b	11	62248984	62266453	+	1845	protein_coding	adenosine A2b receptor [Source:MGI Symbol;Acc:MGI:99403]	-
ENSMUSG00000027408	74.7975	29.2713	22.461	59.1223	16.654	18.832	1.11197	1.05015	46.413	9.41203	2.30615	0.00164785	0.012206	Cpxm1	2	130390775	130397574	-	2432	protein_coding	carboxypeptidase X 1 (M14 family) [Source:MGI Symbol;Acc:MGI:1934569]	-
ENSMUSG00000027994	48.7444	18.2946	12.1664	13.6436	0	7.32356	7.78377	4.20059	23.2122	4.82698	2.25647	0.00165757	0.01225	Mcub	3	129914960	129970206	-	1318	protein_coding	mitochondrial calcium uniporter dominant negative beta subunit [Source:MGI Symbol;Acc:MGI:1914065]	-
ENSMUSG00000040322	152.116	77.7519	52.409	70.0372	28.5497	44.9876	43.3667	45.1563	88.0786	40.5151	1.12004	0.0017253	0.0126651	Slc25a24	3	109123149	109168457	+	3431	protein_coding	solute carrier family 25 (mitochondrial carrier, phosphate carrier), member 24 [Source:MGI Symbol;Acc:MGI:1917160]	-
ENSMUSG00000052270	261.371	63.1163	69.2547	83.6808	47.5828	21.9707	62.2702	35.705	119.356	41.8822	1.51408	0.00174622	0.0127718	Fpr2	17	17887824	17893952	+	1296	protein_coding	formyl peptide receptor 2 [Source:MGI Symbol;Acc:MGI:1278319]	-
ENSMUSG00000031635	10.085	10.062	0	6.36702	0	0	0	0	6.62852	0	5.03861	0.00177339	0.0129233	Anxa10	8	62057042	62123150	-	2292	protein_coding	annexin A10 [Source:MGI Symbol;Acc:MGI:1347090]	-
ENSMUSG00000061186	14.2872	10.9767	8.42287	6.36702	0	2.09245	3.3359	1.05015	10.0134	1.61962	2.61542	0.00180503	0.0131167	Sfmbt2	2	10370510	10595253	+	9128	protein_coding	Scm-like with four mbt domains 2 [Source:MGI Symbol;Acc:MGI:2447794]	-
ENSMUSG00000106692	2.52126	10.9767	0	17.2819	0	0	0	0	7.69498	0	5.25117	0.00182349	0.0132188	Gm36447	5	150822859	150866601	+	1978	lincRNA	predicted gene, 36447 [Source:MGI Symbol;Acc:MGI:5595606]	-
ENSMUSG00000044938	10.9255	4.57364	11.2305	0.909574	0	1.04622	0	0	6.90979	0.261556	4.37655	0.00183949	0.013308	Klhl31	9	77636500	77660127	+	6494	protein_coding	kelch-like 31 [Source:MGI Symbol;Acc:MGI:3045305]	-
ENSMUSG00000026070	43.7019	42.9922	25.2686	15.4628	4.75828	10.4622	10.0077	17.8525	31.8564	10.7702	1.55646	0.0018435	0.0133317	Il18r1	1	40465552	40500854	+	4817	protein_coding	interleukin 18 receptor 1 [Source:MGI Symbol;Acc:MGI:105383]	-
ENSMUSG00000027536	202.541	236	88.9081	141.894	47.5828	115.085	55.5984	91.3628	167.336	77.4071	1.10999	0.00189564	0.0136703	Chmp4c	3	10366907	10428856	+	10087	protein_coding	charged multivesicular body protein 4C [Source:MGI Symbol;Acc:MGI:1913621]	-
ENSMUSG00000014846	55.4678	15.5504	11.2305	14.5532	8.32699	4.18489	7.78377	3.15044	24.2005	5.86153	2.0601	0.00191281	0.0137666	Tppp3	8	105467493	105471526	-	1848	protein_coding	tubulin polymerization-promoting protein family member 3 [Source:MGI Symbol;Acc:MGI:1915221]	-
ENSMUSG00000031150	142.872	123.488	115.113	121.883	51.1515	42.8952	42.2548	114.466	125.839	62.6919	1.00316	0.00192193	0.0138212	Ccdc120	X	7731714	7750905	-	4165	protein_coding	coiled-coil domain containing 120 [Source:MGI Symbol;Acc:MGI:1859619]	-
ENSMUSG00000064246	256.328	105.194	127.279	140.984	63.0472	35.5716	13.3436	3.15044	157.446	28.7782	2.45467	0.00193605	0.013906	Chil1	1	134182176	134190181	+	2804	protein_coding	chitinase-like 1 [Source:MGI Symbol;Acc:MGI:1340899]	-
ENSMUSG00000070324	9.24463	7.31783	0	9.09574	0	0	0	0	6.41455	0	4.99121	0.0019459	0.0139601	Fbxw22	9	109378400	109404296	-	1835	protein_coding	F-box and WD-40 domain protein 22 [Source:MGI Symbol;Acc:MGI:3643290]	-
ENSMUSG00000051397	12.6063	7.31783	2.80762	9.09574	0	1.04622	1.11197	0	7.95688	0.539548	3.86263	0.00198779	0.0142097	Tacstd2	6	67534062	67535796	-	1735	protein_coding	tumor-associated calcium signal transducer 2 [Source:MGI Symbol;Acc:MGI:1861606]	-
ENSMUSG00000034855	58.8295	122.574	116.984	201.926	40.4454	63.8196	78.9497	29.4041	125.078	53.1547	1.23371	0.00199548	0.0142533	Cxcl10	5	92346638	92348889	-	2252	protein_coding	chemokine (C-X-C motif) ligand 10 [Source:MGI Symbol;Acc:MGI:1352450]	-
ENSMUSG00000027908	1.68084	10.9767	0.935874	9.09574	0	0	0	0	5.6723	0	4.81034	0.00200582	0.0143044	Tchhl1	3	93468754	93471980	+	2066	protein_coding	trichohyalin-like 1 [Source:MGI Symbol;Acc:MGI:1918575]	-
ENSMUSG00000050108	62.1911	113.426	0	37.2926	0	0	0	0	53.2275	0	8.04193	0.00200849	0.0143143	Bpifc	10	85959340	86011895	-	2848	protein_coding	BPI fold containing family C [Source:MGI Symbol;Acc:MGI:3026884]	-
ENSMUSG00000023809	177.329	48.4806	50.5372	67.3085	36.8767	34.5254	32.2471	34.6549	85.9138	34.576	1.31563	0.00200879	0.0143143	Rps6ka2	17	7170115	7303315	+	9978	protein_coding	ribosomal protein S6 kinase, polypeptide 2 [Source:MGI Symbol;Acc:MGI:1342290]	-
ENSMUSG00000043795	12.6063	6.4031	8.42287	5.45745	2.37914	0	0	1.05015	8.22243	0.857322	3.31173	0.00201633	0.014351	Prr33	7	142491074	142506771	-	2348	lincRNA	proline rich 33 [Source:MGI Symbol;Acc:MGI:3642289]	-
ENSMUSG00000048621	56.3082	40.2481	22.461	34.5638	20.2227	6.27734	15.5675	18.9026	38.3953	15.2426	1.34102	0.00203276	0.0144337	Gm6377	X	109196756	109200439	+	2795	protein_coding	predicted gene 6377 [Source:MGI Symbol;Acc:MGI:3647255]	-
ENSMUSG00000111243	10.085	6.4031	0	9.09574	0	0	0	0	6.39597	0	4.98736	0.00204842	0.0145049	Gm4668	9	116189180	116194886	+	943	lincRNA	predicted gene 4668 [Source:MGI Symbol;Acc:MGI:3782849]	-
ENSMUSG00000020340	105.053	67.6899	36.4991	36.383	17.8436	35.5716	26.6872	19.9528	61.4061	25.0138	1.29501	0.00206362	0.0145896	Cyfip2	11	46193850	46312859	-	7103	protein_coding	cytoplasmic FMR1 interacting protein 2 [Source:MGI Symbol;Acc:MGI:1924134]	-
ENSMUSG00000024521	89.0846	69.5194	34.6273	40.0213	33.308	23.0169	25.5753	25.2035	58.3131	26.7759	1.12832	0.00212064	0.0149399	Pmaip1	18	66458604	66465550	+	2646	protein_coding	phorbol-12-myristate-13-acetate-induced protein 1 [Source:MGI Symbol;Acc:MGI:1930146]	-
ENSMUSG00000104214	15.1276	18.2946	10.2946	16.3723	1.18957	3.13867	8.89574	2.10029	15.0223	3.83107	1.97004	0.00212734	0.0149703	Gm36638	13	101749720	101751888	-	2169	TEC	predicted gene, 36638 [Source:MGI Symbol;Acc:MGI:5595797]	-
ENSMUSG00000022548	68.0741	2.74419	20.5892	0.909574	0	3.13867	0	3.15044	23.0793	1.57228	3.85267	0.00212745	0.0149703	Apod	16	31296192	31314808	-	2577	protein_coding	apolipoprotein D [Source:MGI Symbol;Acc:MGI:88056]	-
ENSMUSG00000052854	6.72337	12.8062	0	6.36702	0	0	0	0	6.47415	0	5.00335	0.00215688	0.0151537	Nrk	X	138914430	139010532	+	9210	protein_coding	Nik related kinase [Source:MGI Symbol;Acc:MGI:1351326]	-
ENSMUSG00000043126	5.88295	9.14728	3.7435	0.909574	0	0	0	0	4.92083	0	4.60765	0.00218134	0.0152951	D830039M14Rik	10	61473576	61476937	-	3362	antisense	RIKEN cDNA D830039M14 gene [Source:MGI Symbol;Acc:MGI:2445111]	-
ENSMUSG00000027612	8.40421	3.65891	2.80762	2.72872	0	0	0	0	4.39987	0	4.45064	0.00218487	0.0152957	Mmp24	2	155775342	155818366	+	4683	protein_coding	matrix metallopeptidase 24 [Source:MGI Symbol;Acc:MGI:1341867]	-
ENSMUSG00000070476	41.1806	16.4651	17.7816	33.6543	16.654	6.27734	5.55984	8.40118	27.2704	9.22309	1.57844	0.00221129	0.0154516	Fam217b	2	178414524	178424428	+	4559	protein_coding	family with sequence similarity 217, member B [Source:MGI Symbol;Acc:MGI:1918782]	-
ENSMUSG00000027919	2.52126	4.57364	2.80762	7.2766	0	0	0	0	4.29478	0	4.4089	0.00224667	0.0156502	Lce1g	3	92750148	92752338	-	925	protein_coding	late cornified envelope 1G [Source:MGI Symbol;Acc:MGI:1913445]	-
ENSMUSG00000048895	32.7764	21.0388	8.42287	19.1011	7.13742	8.36979	1.11197	5.25074	20.3348	5.46748	1.89699	0.00226407	0.0157531	Cdk5r1	11	80477023	80481184	+	4162	protein_coding	cyclin-dependent kinase 5, regulatory subunit 1 (p35) [Source:MGI Symbol;Acc:MGI:101764]	-
ENSMUSG00000097769	22.6914	19.2093	14.974	26.3777	9.51656	7.32356	10.0077	5.25074	20.8131	8.02464	1.38421	0.00229772	0.0159319	Snhg4	18	35553371	35558316	+	4666	processed_transcript	small nucleolar RNA host gene 4 [Source:MGI Symbol;Acc:MGI:4937091]	-
ENSMUSG00000002997	35.2977	21.9535	14.974	22.7394	9.51656	8.36979	10.0077	9.45132	23.7411	9.33635	1.3522	0.00232048	0.0160588	Prkar2b	12	31958476	32061296	-	3652	protein_coding	protein kinase, cAMP dependent regulatory, type II beta [Source:MGI Symbol;Acc:MGI:97760]	-
ENSMUSG00000036412	21.8509	1.82946	9.35874	7.2766	0	0	2.22394	1.05015	10.0789	0.818521	3.62124	0.00232205	0.0160635	Arsi	18	60911780	60918561	+	2975	protein_coding	arylsulfatase i [Source:MGI Symbol;Acc:MGI:2670959]	-
ENSMUSG00000027556	42.021	79.5814	34.6273	26.3777	11.8957	27.2018	5.55984	1.05015	45.6519	11.4269	1.99596	0.00233354	0.0161368	Car1	3	14766216	14808368	-	1248	protein_coding	carbonic anhydrase 1 [Source:MGI Symbol;Acc:MGI:88268]	-
ENSMUSG00000047419	66.3932	1.82946	94.5233	0	0	1.04622	1.11197	1.05015	40.6865	0.802085	5.65188	0.00233644	0.0161444	Cmya5	13	93040713	93144724	-	11850	protein_coding	cardiomyopathy associated 5 [Source:MGI Symbol;Acc:MGI:1923719]	-
ENSMUSG00000038807	109.255	64.9457	28.0762	39.1117	17.8436	32.4329	25.5753	17.8525	60.3471	23.4261	1.36541	0.0023387	0.01615	Rap1gap2	11	74383356	74610915	-	7164	protein_coding	RAP1 GTPase activating protein 2 [Source:MGI Symbol;Acc:MGI:3028623]	-
ENSMUSG00000021062	5.88295	4.57364	6.55112	12.734	0	0	1.11197	1.05015	7.43544	0.540529	3.75899	0.00234778	0.0161855	Rab15	12	76797960	76822908	-	4614	protein_coding	RAB15, member RAS oncogene family [Source:MGI Symbol;Acc:MGI:1916865]	-
ENSMUSG00000074802	77.3187	97.8759	54.2807	60.0319	20.2227	55.4498	33.359	32.5546	72.3768	35.3965	1.02685	0.00237115	0.0163049	Gas2l3	10	89408823	89443967	-	7032	protein_coding	growth arrest-specific 2 like 3 [Source:MGI Symbol;Acc:MGI:1918780]	-
ENSMUSG00000067736	58.8295	613.783	392.131	822.255	89.2178	121.362	100.077	130.218	471.75	110.219	2.09732	0.00237608	0.0163244	Gm10222	1	24612407	24612700	-	294	unprocessed_pseudogene	predicted gene 10222 [Source:MGI Symbol;Acc:MGI:3642643]	-
ENSMUSG00000031538	76.4783	30.186	21.5251	30.9255	9.51656	24.0631	5.55984	11.5516	39.7787	12.6728	1.64649	0.00239625	0.016431	Plat	8	22757727	22782844	+	6241	protein_coding	plasminogen activator, tissue [Source:MGI Symbol;Acc:MGI:97610]	-
ENSMUSG00000026567	4.2021	15.5504	0.935874	6.36702	0	0	1.11197	0	6.76385	0.277992	4.34381	0.00243882	0.0166474	Adcy10	1	165485183	165576774	+	8739	protein_coding	adenylate cyclase 10 [Source:MGI Symbol;Acc:MGI:2660854]	-
ENSMUSG00000059108	327.764	68.6046	53.3448	40.0213	42.8245	11.5085	14.4556	19.9528	122.434	22.1853	2.46766	0.00246415	0.0167758	Ifitm6	7	141015699	141017924	-	905	protein_coding	interferon induced transmembrane protein 6 [Source:MGI Symbol;Acc:MGI:2686976]	-
ENSMUSG00000043155	3.36168	7.31783	4.67937	5.45745	0	1.04622	0	0	5.20408	0.261556	3.96387	0.00249721	0.0169496	Hpdl	4	116819904	116821707	-	1804	protein_coding	4-hydroxyphenylpyruvate dioxygenase-like [Source:MGI Symbol;Acc:MGI:2444646]	-
ENSMUSG00000021403	13.4467	5.48837	1.87175	3.6383	1.18957	0	0	0	6.11129	0.297393	4.20442	0.00250018	0.0169634	Serpinb9b	13	33027416	33041884	+	3351	protein_coding	serine (or cysteine) peptidase inhibitor, clade B, member 9b [Source:MGI Symbol;Acc:MGI:894668]	-
ENSMUSG00000086298	3.36168	0.914728	6.55112	8.18617	0	0	0	0	4.75343	0	4.55527	0.0025395	0.0171611	Gm11716	11	107338050	107344804	+	470	antisense	predicted gene 11716 [Source:MGI Symbol;Acc:MGI:3649215]	-
ENSMUSG00000081752	39.4998	29.2713	43.0502	30.9255	9.51656	20.9245	16.6795	21.0029	35.6867	17.0309	1.05808	0.00269342	0.0179631	Sms-ps	X	62775585	62776685	-	1101	processed_pseudogene	spermine synthase, pseudogene [Source:MGI Symbol;Acc:MGI:3705601]	-
ENSMUSG00000095609	19.3297	17.3798	8.42287	7.2766	2.37914	6.27734	1.11197	1.05015	13.1022	2.70465	2.26839	0.00269932	0.0179958	Gm21188	13	120034605	120052194	-	4572	protein_coding	predicted gene, 21188 [Source:MGI Symbol;Acc:MGI:5434543]	-
ENSMUSG00000046186	9.24463	5.48837	1.87175	5.45745	0	1.04622	0	0	5.51555	0.261556	4.05501	0.00271077	0.0180655	Cd109	9	78615546	78716253	+	6900	protein_coding	CD109 antigen [Source:MGI Symbol;Acc:MGI:2445221]	-
ENSMUSG00000019823	81.5208	36.5891	31.8197	44.5691	3.56871	16.7396	30.0231	16.8024	48.6247	16.7834	1.53186	0.00271217	0.0180681	Mical1	10	41476314	41487032	+	6047	protein_coding	microtubule associated monooxygenase, calponin and LIM domain containing 1 [Source:MGI Symbol;Acc:MGI:2385847]	-
ENSMUSG00000079293	636.199	333.876	171.265	376.564	191.521	125.547	263.536	131.268	379.476	177.968	1.0935	0.00271596	0.0180791	Clec7a	6	129461591	129472779	-	2638	polymorphic_pseudogene	C-type lectin domain family 7, member a [Source:MGI Symbol;Acc:MGI:1861431]	-
ENSMUSG00000054003	3.36168	1.82946	0.935874	17.2819	0	0	0	0	5.85223	0	4.85668	0.00272458	0.0181039	Tdrd9	12	111971559	112068854	+	5415	protein_coding	tudor domain containing 9 [Source:MGI Symbol;Acc:MGI:1921941]	-
ENSMUSG00000035435	4.2021	8.23256	6.55112	10.9149	2.37914	0	0	0	7.47517	0.594785	3.7584	0.00272634	0.0181089	Abca17	17	24264259	24351029	-	5317	protein_coding	ATP-binding cassette, sub-family A (ABC1), member 17 [Source:MGI Symbol;Acc:MGI:3625331]	-
ENSMUSG00000066755	14.2872	11.8915	0.935874	10.0053	0	0	2.22394	0	9.27995	0.555984	4.07177	0.00273905	0.0181799	Tnfsf18	1	161494655	161505290	+	2066	protein_coding	tumor necrosis factor (ligand) superfamily, member 18 [Source:MGI Symbol;Acc:MGI:2673064]	-
ENSMUSG00000056959	6.72337	10.9767	0	6.36702	0	0	0	0	6.01678	0	4.89793	0.00276873	0.0183498	Olfr315	11	58773188	58780251	+	2484	protein_coding	olfactory receptor 315 [Source:MGI Symbol;Acc:MGI:3030149]	-
ENSMUSG00000075012	67.2337	34.7597	6.55112	37.2926	14.2748	10.4622	0	3.15044	36.4593	6.97188	2.39425	0.0027823	0.0184201	Fjx1	2	102449366	102452499	-	3134	protein_coding	four jointed box 1 [Source:MGI Symbol;Acc:MGI:1341907]	-
ENSMUSG00000032495	9.24463	2.74419	14.0381	0.909574	1.18957	0	0	0	6.73413	0.297393	4.33802	0.00279521	0.0184913	Lrrc2	9	110951545	110984066	+	3757	protein_coding	leucine rich repeat containing 2 [Source:MGI Symbol;Acc:MGI:1921499]	-
ENSMUSG00000071847	11.7659	5.48837	5.61525	10.9149	0	2.09245	0	2.10029	8.4461	1.04819	2.96619	0.00280872	0.0185671	Apcdd1	18	62922327	62953195	+	2799	protein_coding	adenomatosis polyposis coli down-regulated 1 [Source:MGI Symbol;Acc:MGI:3513977]	-
ENSMUSG00000024867	11.7659	2.74419	5.61525	2.72872	0	0	1.11197	0	5.71351	0.277992	4.10628	0.00282573	0.0186658	Pip5k1b	19	24294794	24555872	-	4035	protein_coding	phosphatidylinositol-4-phosphate 5-kinase, type 1 beta [Source:MGI Symbol;Acc:MGI:107930]	-
ENSMUSG00000088856	7.56379	7.31783	6.55112	5.45745	0	0	1.11197	1.05015	6.72255	0.540529	3.61544	0.00287024	0.0188698	Gm24727	8	33691801	33691944	+	144	snoRNA	predicted gene, 24727 [Source:MGI Symbol;Acc:MGI:5454504]	-
ENSMUSG00000027555	52.9465	43.907	14.974	39.1117	8.32699	20.9245	17.7915	7.35103	37.7348	13.5985	1.47078	0.00288339	0.0189303	Car13	3	14641727	14663002	+	2299	protein_coding	carbonic anhydrase 13 [Source:MGI Symbol;Acc:MGI:1931322]	-
ENSMUSG00000099974	41.1806	17.3798	12.1664	14.5532	3.56871	1.04622	8.89574	8.40118	21.32	5.47796	1.9636	0.00289235	0.0189736	Bcl2a1d	9	88723285	88731914	-	863	protein_coding	B cell leukemia/lymphoma 2 related protein A1d [Source:MGI Symbol;Acc:MGI:1278325]	-
ENSMUSG00000000031	95.808	3.65891	128.215	16.3723	0	8.36979	0	2.10029	61.0135	2.61752	4.53114	0.0029129	0.0190806	H19	7	142575529	142578143	-	2460	lincRNA	H19, imprinted maternally expressed transcript [Source:MGI Symbol;Acc:MGI:95891]	-
ENSMUSG00000072949	627.794	990.651	279.826	130.069	61.8577	82.6517	84.5095	232.083	507.085	115.275	2.13667	0.00295842	0.0193016	Acot1	12	84009490	84018371	+	3919	protein_coding	acyl-CoA thioesterase 1 [Source:MGI Symbol;Acc:MGI:1349396]	-
ENSMUSG00000049985	23.5318	35.6744	21.5251	43.6596	21.4123	12.5547	5.55984	7.35103	31.0977	11.7195	1.41725	0.00297701	0.0193877	Ankrd55	13	112288451	112384002	+	6390	protein_coding	ankyrin repeat domain 55 [Source:MGI Symbol;Acc:MGI:1924568]	-
ENSMUSG00000008136	21.8509	9.14728	10.2946	4.54787	3.56871	2.09245	1.11197	2.10029	11.4602	2.21836	2.38445	0.00298474	0.019403	Fhl2	1	43123074	43196984	-	1897	protein_coding	four and a half LIM domains 2 [Source:MGI Symbol;Acc:MGI:1338762]	-
ENSMUSG00000061451	28.5743	21.0388	18.7175	6.36702	1.18957	8.36979	1.11197	6.30088	18.6744	4.24305	2.1188	0.00298624	0.0194057	Tmem151a	19	5070859	5085531	-	4807	protein_coding	transmembrane protein 151A [Source:MGI Symbol;Acc:MGI:2147713]	-
ENSMUSG00000083534	5.04252	6.4031	3.7435	4.54787	1.18957	0	0	0	4.93425	0.297393	3.88996	0.00298772	0.0194083	H2-M6-ps	17	36969195	36971396	-	1034	unprocessed_pseudogene	histocompatibility 2, M region locus 6, pseudogene [Source:MGI Symbol;Acc:MGI:95918]	-
ENSMUSG00000085609	13.4467	2.74419	0.935874	9.09574	0	1.04622	0	0	6.55563	0.261556	4.30419	0.00299279	0.0194342	1700016P03Rik	11	75172560	75177633	+	863	processed_transcript	RIKEN cDNA 1700016P03 gene [Source:MGI Symbol;Acc:MGI:1922792]	-
ENSMUSG00000063838	148.754	69.5194	69.2547	56.3936	39.2558	20.9245	35.583	57.7581	85.9805	38.3803	1.16538	0.00299585	0.0194471	Cdc42ep5	7	4151260	4164860	-	1288	protein_coding	CDC42 effector protein (Rho GTPase binding) 5 [Source:MGI Symbol;Acc:MGI:1929745]	-
ENSMUSG00000055653	43.7019	36.5891	33.6915	12.734	11.8957	14.6471	6.67181	14.7021	31.6791	11.9792	1.40089	0.00300046	0.0194667	Gpc3	X	52272426	52613950	-	2690	protein_coding	glypican 3 [Source:MGI Symbol;Acc:MGI:104903]	-
ENSMUSG00000089762	55.4678	53.0543	38.3708	43.6596	30.9288	18.832	32.2471	12.6018	47.6381	23.6524	1.01929	0.00301549	0.0195323	Ier5l	2	30471537	30474219	-	2683	protein_coding	immediate early response 5-like [Source:MGI Symbol;Acc:MGI:1919750]	-
ENSMUSG00000109931	10.085	18.2946	14.0381	6.36702	1.18957	5.23112	0	3.15044	12.1962	2.39278	2.32265	0.00308754	0.0198832	Gm39929	2	128601765	128609630	-	693	lincRNA	predicted gene, 39929 [Source:MGI Symbol;Acc:MGI:5622814]	-
ENSMUSG00000111539	16.8084	8.23256	13.1022	5.45745	2.37914	4.18489	1.11197	1.05015	10.9002	2.18154	2.31927	0.00310172	0.0199474	Gm48372	10	94108739	94111153	+	2415	TEC	predicted gene, 48372 [Source:MGI Symbol;Acc:MGI:6097846]	-
ENSMUSG00000018507	139.51	53.0543	58.0242	82.7713	36.8767	42.8952	51.1505	31.5044	83.3399	40.6067	1.03972	0.00313153	0.0200889	Trpv2	11	62574486	62600515	+	4485	protein_coding	transient receptor potential cation channel, subfamily V, member 2 [Source:MGI Symbol;Acc:MGI:1341836]	-
ENSMUSG00000036533	53.7869	35.6744	25.2686	41.8404	19.0331	15.6934	24.4633	16.8024	39.1426	18.998	1.04868	0.00313775	0.0201141	Cdc42ep3	17	79333727	79355091	-	2309	protein_coding	CDC42 effector protein (Rho GTPase binding) 3 [Source:MGI Symbol;Acc:MGI:2384718]	-
ENSMUSG00000094420	2.52126	18.2946	0.935874	1.81915	0	0	0	0	5.89271	0	4.86574	0.00313881	0.0201141	Igkv10-96	6	68631963	68632442	-	359	IG_V_gene	immunoglobulin kappa variable 10-96 [Source:MGI Symbol;Acc:MGI:4439561]	-
ENSMUSG00000072612	44.5423	33.845	33.6915	48.2074	9.51656	19.8782	24.4633	24.1534	40.0715	19.5029	1.03259	0.00315439	0.0201852	Gm10382	5	125389322	125390554	+	1233	protein_coding	predicted gene 10382 [Source:MGI Symbol;Acc:MGI:3647829]	-
ENSMUSG00000062380	7.56379	6.4031	4.67937	10.0053	0	1.04622	1.11197	1.05015	7.16289	0.802085	3.13118	0.00315639	0.0201854	Tubb3	8	123411424	123422015	+	1868	protein_coding	tubulin, beta 3 class III [Source:MGI Symbol;Acc:MGI:107813]	-
ENSMUSG00000024798	10.9255	2.74419	2.80762	5.45745	0	1.04622	0	0	5.48368	0.261556	4.04786	0.00317259	0.0202728	Htr7	19	35958734	36057507	-	3399	protein_coding	5-hydroxytryptamine (serotonin) receptor 7 [Source:MGI Symbol;Acc:MGI:99841]	-
ENSMUSG00000030117	18.4893	10.062	4.67937	2.72872	0	0	2.22394	1.05015	8.98984	0.818521	3.45681	0.00318239	0.0203138	Gdf3	6	122605403	122610087	-	2423	protein_coding	growth differentiation factor 3 [Source:MGI Symbol;Acc:MGI:95686]	-
ENSMUSG00000044903	10.085	20.124	9.35874	10.0053	2.37914	1.04622	5.55984	3.15044	12.3933	3.03391	2.03449	0.00319461	0.0203846	Psg22	7	18718090	18727248	+	1871	protein_coding	pregnancy-specific glycoprotein 22 [Source:MGI Symbol;Acc:MGI:1891354]	-
ENSMUSG00000084796	25.2126	8.23256	2.80762	10.9149	1.18957	3.13867	1.11197	2.10029	11.7919	1.88513	2.63638	0.00320547	0.0204394	Mir142hg	11	87755577	87757270	+	269	lincRNA	Mir142 host gene (non-protein coding) [Source:MGI Symbol;Acc:MGI:1925841]	-
ENSMUSG00000086564	17.6488	10.062	7.48699	21.8298	1.18957	7.32356	0	0	14.2569	2.12828	2.72406	0.00323937	0.020619	Cd101	3	100993529	101029556	-	3330	protein_coding	CD101 antigen [Source:MGI Symbol;Acc:MGI:2685862]	-
ENSMUSG00000042540	3.36168	17.3798	0	5.45745	0	0	0	0	6.54974	0	5.01881	0.00330555	0.0209297	Acot5	12	84069325	84076020	+	1519	protein_coding	acyl-CoA thioesterase 5 [Source:MGI Symbol;Acc:MGI:2384969]	-
ENSMUSG00000048677	183.212	182.946	58.0242	120.973	54.7202	56.4961	73.3899	84.0118	136.289	67.1545	1.02114	0.00344712	0.0216506	Tpcn2	7	145186524	145284011	-	5256	protein_coding	two pore segment channel 2 [Source:MGI Symbol;Acc:MGI:2385297]	-
ENSMUSG00000030785	48.7444	2.74419	86.1004	0	0	1.04622	1.11197	0	34.3973	0.539548	5.96998	0.00346703	0.0217349	Cox6a2	7	128205435	128206387	-	680	protein_coding	cytochrome c oxidase subunit 6A2 [Source:MGI Symbol;Acc:MGI:104649]	-
ENSMUSG00000042724	25.2126	3.65891	10.2946	9.09574	1.18957	3.13867	3.3359	0	12.0655	1.91604	2.65782	0.00348055	0.02179	Map3k9	12	81721010	81781175	-	5902	protein_coding	mitogen-activated protein kinase kinase kinase 9 [Source:MGI Symbol;Acc:MGI:2449952]	-
ENSMUSG00000050211	8.40421	2.74419	1.87175	3.6383	0	0	0	0	4.16461	0	4.37199	0.00348142	0.02179	Pla2g4e	2	120166412	120245335	-	6960	protein_coding	phospholipase A2, group IVE [Source:MGI Symbol;Acc:MGI:1919144]	-
ENSMUSG00000060212	3.36168	8.23256	4.67937	3.6383	1.18957	0	0	0	4.97798	0.297393	3.89985	0.00350338	0.0218971	Pcnx2	8	125751508	125898317	-	9574	protein_coding	pecanex homolog 2 [Source:MGI Symbol;Acc:MGI:2445010]	-
ENSMUSG00000006221	118.499	3.65891	180.624	20.9202	0	10.4622	0	2.10029	80.9255	3.14063	4.6784	0.00352561	0.0219978	Hspb7	4	141420779	141425311	+	2769	protein_coding	heat shock protein family, member 7 (cardiovascular) [Source:MGI Symbol;Acc:MGI:1352494]	-
ENSMUSG00000030672	109.255	15.5504	208.7	9.09574	17.8436	10.4622	10.0077	10.5015	85.6502	12.2037	2.81276	0.00352795	0.0220048	Mylpf	7	127208890	127214298	+	1062	protein_coding	myosin light chain, phosphorylatable, fast skeletal muscle [Source:MGI Symbol;Acc:MGI:97273]	-
ENSMUSG00000057913	19.3297	21.0388	27.1404	30.016	15.4644	12.5547	5.55984	5.25074	24.3812	9.70742	1.33539	0.0035551	0.0221205	Gm10032	14	66784480	66793758	+	2253	lincRNA	predicted gene 10032 [Source:MGI Symbol;Acc:MGI:3642901]	-
ENSMUSG00000046323	7.56379	14.6357	2.80762	4.54787	1.18957	1.04622	0	0	7.38873	0.558948	3.75214	0.00357546	0.0222319	Dppa3	6	122626410	122630272	+	892	protein_coding	developmental pluripotency-associated 3 [Source:MGI Symbol;Acc:MGI:1920958]	-
ENSMUSG00000061815	27.7339	18.2946	13.1022	10.9149	8.32699	6.27734	4.44787	4.20059	17.5114	5.8132	1.6029	0.00357604	0.0222319	Rufy4	1	74125541	74148223	+	2329	protein_coding	RUN and FYVE domain containing 4 [Source:MGI Symbol;Acc:MGI:3588214]	-
ENSMUSG00000048480	21.8509	9.14728	10.2946	10.0053	0	2.09245	6.67181	0	12.8245	2.19106	2.55079	0.00368929	0.0228214	Cxcr1	1	74191785	74194631	-	1491	protein_coding	chemokine (C-X-C motif) receptor 1 [Source:MGI Symbol;Acc:MGI:2448715]	-
ENSMUSG00000043017	20.1701	22.8682	8.42287	21.8298	3.56871	9.41601	5.55984	0	18.3227	4.63614	1.9804	0.00369163	0.022828	Ptgir	7	16906490	16910905	+	3334	protein_coding	prostaglandin I receptor (IP) [Source:MGI Symbol;Acc:MGI:99535]	-
ENSMUSG00000063060	69.7549	51.2248	32.7556	35.4734	21.4123	8.36979	31.1351	21.0029	47.3022	20.48	1.21366	0.00372459	0.0229609	Sox7	14	63943673	63950732	+	3299	protein_coding	SRY (sex determining region Y)-box 7 [Source:MGI Symbol;Acc:MGI:98369]	HMG
ENSMUSG00000037428	5.04252	7.31783	4.67937	9.09574	0	1.04622	0	1.05015	6.53387	0.524093	3.57793	0.00373076	0.022991	Vgf	5	137026392	137033351	+	2973	protein_coding	VGF nerve growth factor inducible [Source:MGI Symbol;Acc:MGI:1343180]	-
ENSMUSG00000031506	49.5848	22.8682	17.7816	21.8298	9.51656	17.7858	5.55984	4.20059	28.0161	9.2657	1.59669	0.0037744	0.0231965	Ptpn7	1	135132700	135145317	+	6102	protein_coding	protein tyrosine phosphatase, non-receptor type 7 [Source:MGI Symbol;Acc:MGI:2156893]	-
ENSMUSG00000030399	187.414	0	509.116	0.909574	0	0	0	0	174.36	0	9.75362	0.00394567	0.0240358	Ckm	7	19404776	19422841	+	2913	protein_coding	creatine kinase, muscle [Source:MGI Symbol;Acc:MGI:88413]	-
ENSMUSG00000060568	15.968	8.23256	4.67937	1.81915	1.18957	0	0	1.05015	7.67477	0.559929	3.81057	0.00394741	0.0240382	Fam78b	1	167001417	167091302	+	6325	protein_coding	family with sequence similarity 78, member B [Source:MGI Symbol;Acc:MGI:2443050]	-
ENSMUSG00000089726	60.5103	44.8217	32.7556	49.117	38.0663	20.9245	14.4556	15.7522	46.8012	22.2996	1.07955	0.00401612	0.0243688	Mir17hg	14	115042879	115046727	+	3536	lincRNA	Mir17 host gene (non-protein coding) [Source:MGI Symbol;Acc:MGI:1923207]	-
ENSMUSG00000032656	28.5743	32.9302	33.6915	28.1968	20.2227	10.4622	13.3436	17.8525	30.8482	15.4703	1.00064	0.00403572	0.0244684	2023-03-03	18	56761716	56925548	-	6006	protein_coding	membrane-associated ring finger (C3HC4) 3 [Source:MGI Symbol;Acc:MGI:2443667]	-
ENSMUSG00000036872	20.1701	33.845	18.7175	16.3723	2.37914	4.18489	7.78377	14.7021	22.2762	7.26247	1.60473	0.00406844	0.0246088	Abcc12	8	86482260	86580686	-	6651	protein_coding	ATP-binding cassette, sub-family C (CFTR/MRP), member 12 [Source:MGI Symbol;Acc:MGI:2441679]	-
ENSMUSG00000109564	21.8509	20.124	19.6534	3.6383	2.37914	6.27734	2.22394	5.25074	16.3167	4.03279	2.00431	0.00417085	0.0250929	Muc16	9	18495455	18674530	-	26350	protein_coding	mucin 16 [Source:MGI Symbol;Acc:MGI:1920982]	-
ENSMUSG00000114608	27.7339	29.2713	8.42287	15.4628	7.13742	7.32356	7.78377	5.25074	20.2227	6.87387	1.56183	0.0042455	0.0254829	Gm36161	13	120010390	120018931	+	1509	lincRNA	predicted gene, 36161 [Source:MGI Symbol;Acc:MGI:5595320]	-
ENSMUSG00000054555	21.8509	10.9767	15.9099	27.2872	2.37914	7.32356	11.1197	2.10029	19.0062	5.73067	1.72753	0.0042481	0.02549	Adam12	7	133883199	134232146	-	10573	protein_coding	a disintegrin and metallopeptidase domain 12 (meltrin alpha) [Source:MGI Symbol;Acc:MGI:105378]	-
ENSMUSG00000025324	54.6274	23.7829	28.0762	28.1968	9.51656	25.1094	8.89574	7.35103	33.6708	12.7182	1.40101	0.00426817	0.0255764	Atp10a	7	58656166	58829420	+	5587	protein_coding	ATPase, class V, type 10A [Source:MGI Symbol;Acc:MGI:1330809]	-
ENSMUSG00000032680	5.04252	5.48837	2.80762	1.81915	0	0	0	0	3.78942	0	4.23195	0.00435238	0.0259686	6820408C15Rik	2	152415587	152444330	+	1787	protein_coding	RIKEN cDNA 6820408C15 gene [Source:MGI Symbol;Acc:MGI:3045333]	-
ENSMUSG00000030188	40.3402	32.9302	30.8839	37.2926	29.7393	9.41601	13.3436	13.6519	35.3617	16.5377	1.1107	0.00436472	0.0260119	Magohb	6	131284388	131293244	-	1720	protein_coding	mago homolog B, exon junction complex core component [Source:MGI Symbol;Acc:MGI:1913691]	-
ENSMUSG00000033721	110.936	37.5039	46.7937	51.8457	32.1184	28.248	26.6872	30.4543	61.7697	29.377	1.07578	0.00438005	0.0260569	Vav3	3	109340653	109685698	+	6005	protein_coding	vav 3 oncogene [Source:MGI Symbol;Acc:MGI:1888518]	-
ENSMUSG00000049551	7.56379	15.5504	1.87175	12.734	3.56871	0	0	0	9.42999	0.892178	3.47695	0.00447562	0.026502	Fzd9	5	135248938	135251230	-	2293	protein_coding	frizzled class receptor 9 [Source:MGI Symbol;Acc:MGI:1313278]	-
ENSMUSG00000032942	10.9255	0.914728	15.9099	0	0	0	0	0	6.93752	0	5.10251	0.00454884	0.0268825	Ucp3	7	100472990	100486432	+	3135	protein_coding	uncoupling protein 3 (mitochondrial, proton carrier) [Source:MGI Symbol;Acc:MGI:1099787]	-
ENSMUSG00000031517	84.0421	49.3953	45.8578	26.3777	21.4123	30.3405	20.0154	24.1534	51.4182	23.9804	1.10048	0.00456828	0.0269885	Gpm6a	8	54954843	55060871	+	3215	protein_coding	glycoprotein m6a [Source:MGI Symbol;Acc:MGI:107671]	-
ENSMUSG00000047517	66.3932	3.65891	0	30.016	0	1.04622	0	0	25.017	0.261556	6.23188	0.00465397	0.0273244	Dmbt1	7	131032053	131121630	+	7057	protein_coding	deleted in malignant brain tumors 1 [Source:MGI Symbol;Acc:MGI:106210]	-
ENSMUSG00000006457	17.6488	2.74419	57.0883	1.81915	4.75828	3.13867	0	1.05015	19.8251	2.23677	3.15726	0.00472645	0.0277045	Actn3	19	4861223	4877909	-	2894	protein_coding	actinin alpha 3 [Source:MGI Symbol;Acc:MGI:99678]	-
ENSMUSG00000026646	26.8935	32.0155	29.948	23.6489	19.0331	13.6009	6.67181	13.6519	28.1265	13.2394	1.09113	0.00474707	0.0277983	Suv39h2	2	3455815	3475031	-	4410	protein_coding	suppressor of variegation 3-9 2 [Source:MGI Symbol;Acc:MGI:1890396]	-
ENSMUSG00000042734	25.2126	2.74419	9.35874	10.9149	2.37914	4.18489	0	0	12.0576	1.64101	2.87962	0.00475556	0.0278211	Ttc9	12	81631249	81667557	+	4778	protein_coding	tetratricopeptide repeat domain 9 [Source:MGI Symbol;Acc:MGI:1916730]	-
ENSMUSG00000081212	2.52126	3.65891	7.48699	1.81915	0	0	0	0	3.87158	0	4.2573	0.00476363	0.0278592	Gm6964	X	85793684	85794120	-	437	processed_pseudogene	predicted gene 6964 [Source:MGI Symbol;Acc:MGI:3644958]	-
ENSMUSG00000040875	11.7659	11.8915	14.0381	15.4628	4.75828	2.09245	4.44787	6.30088	13.2896	4.39987	1.59651	0.0048735	0.0283362	Osbpl10	9	114978569	115232225	+	5139	protein_coding	oxysterol binding protein-like 10 [Source:MGI Symbol;Acc:MGI:1921736]	-
ENSMUSG00000050022	53.7869	42.0775	18.7175	31.8351	15.4644	17.7858	20.0154	13.6519	36.6043	16.7294	1.13308	0.00488921	0.0283908	Amz1	5	140724127	140761439	+	6697	protein_coding	archaelysin family metallopeptidase 1 [Source:MGI Symbol;Acc:MGI:2442258]	-
ENSMUSG00000050737	48.7444	19.2093	22.461	30.9255	13.0853	19.8782	4.44787	6.30088	30.3351	10.9281	1.47414	0.00489665	0.0284157	Ptges	2	30889471	30929863	-	3931	protein_coding	prostaglandin E synthase [Source:MGI Symbol;Acc:MGI:1927593]	-
ENSMUSG00000102037	26.053	11.8915	1.87175	13.6436	1.18957	0	5.55984	1.05015	13.365	1.94989	2.79086	0.00495587	0.0286592	Bcl2a1a	9	88956900	88962419	+	819	protein_coding	B cell leukemia/lymphoma 2 related protein A1a [Source:MGI Symbol;Acc:MGI:102687]	-
ENSMUSG00000060548	230.275	246.062	32.7556	149.17	39.2558	110.9	50.0385	36.7552	164.566	59.2373	1.47313	0.00502903	0.0289878	Tnfrsf19	14	60963875	61046490	-	4738	protein_coding	tumor necrosis factor receptor superfamily, member 19 [Source:MGI Symbol;Acc:MGI:1352474]	-
ENSMUSG00000022519	57.1486	8.23256	68.3188	16.3723	2.37914	11.5085	3.3359	17.8525	37.5181	8.769	2.08765	0.00504242	0.0290556	Srl	16	4480216	4541816	-	5325	protein_coding	sarcalumenin [Source:MGI Symbol;Acc:MGI:2146620]	-
ENSMUSG00000027004	121.021	154.589	53.3448	106.42	36.8767	35.5716	87.8454	47.2566	108.844	51.8876	1.06946	0.00508439	0.0292507	Frzb	2	80411970	80447625	-	3237	protein_coding	frizzled-related protein [Source:MGI Symbol;Acc:MGI:892032]	-
ENSMUSG00000035403	16.8084	5.48837	10.2946	3.6383	1.18957	1.04622	0	3.15044	9.05743	1.34656	2.73776	0.00509309	0.0292633	Crb2	2	37776249	37799103	+	6698	protein_coding	crumbs family member 2 [Source:MGI Symbol;Acc:MGI:2679260]	-
ENSMUSG00000031936	2.52126	6.4031	0.935874	6.36702	0	0	0	0	4.05681	0	4.32761	0.00517823	0.0296579	Hephl1	9	15051841	15112108	-	5261	protein_coding	hephaestin-like 1 [Source:MGI Symbol;Acc:MGI:2685355]	-
ENSMUSG00000048764	7.56379	7.31783	0	5.45745	0	0	0	0	5.08477	0	4.65635	0.00524109	0.0299642	Tmprss11f	5	86521898	86632424	-	6807	protein_coding	transmembrane protease, serine 11f [Source:MGI Symbol;Acc:MGI:2442348]	-
ENSMUSG00000048455	3.36168	2.74419	0.935874	10.0053	0	0	0	0	4.26177	0	4.39972	0.0052417	0.0299642	Sprr1b	3	92436809	92438789	-	830	protein_coding	small proline-rich protein 1B [Source:MGI Symbol;Acc:MGI:106659]	-
ENSMUSG00000052516	100.01	102.45	37.435	42.75	13.0853	42.8952	40.0308	14.7021	70.6612	27.6783	1.35051	0.00527659	0.0301209	Robo2	16	73891839	74411825	-	16983	protein_coding	roundabout guidance receptor 2 [Source:MGI Symbol;Acc:MGI:1890110]	-
ENSMUSG00000039153	35.2977	25.6124	12.1664	11.8245	4.75828	11.5085	4.44787	7.35103	21.2252	7.01641	1.59109	0.00527748	0.0301209	Runx2	17	44495987	44814797	-	8837	protein_coding	runt related transcription factor 2 [Source:MGI Symbol;Acc:MGI:99829]	Runt
ENSMUSG00000048387	25.2126	0	4.67937	14.5532	0	0	2.22394	0	11.1113	0.555984	4.32542	0.00528434	0.0301506	Osr1	12	9570116	9581500	+	2066	protein_coding	odd-skipped related transcription factor 1 [Source:MGI Symbol;Acc:MGI:1344424]	zf-C2H2
ENSMUSG00000039103	21.8509	24.6977	38.3708	23.6489	16.654	12.5547	12.2316	9.45132	27.1421	12.7229	1.09697	0.00534495	0.0304097	Nexn	3	152236982	152266350	-	3826	protein_coding	nexilin [Source:MGI Symbol;Acc:MGI:1916060]	-
ENSMUSG00000040703	17.6488	19.2093	47.7296	9.09574	1.18957	9.41601	3.3359	10.5015	23.4209	6.11074	1.92108	0.00538021	0.0305524	Cyp2s1	7	25802475	25816913	-	4938	protein_coding	cytochrome P450, family 2, subfamily s, polypeptide 1 [Source:MGI Symbol;Acc:MGI:1921384]	-
ENSMUSG00000097180	17.6488	6.4031	3.7435	9.09574	1.18957	3.13867	1.11197	1.05015	9.22279	1.62259	2.50093	0.00539216	0.0306009	2700038G22Rik	5	23850597	23855038	+	1594	lincRNA	RIKEN cDNA 2700038G22 gene [Source:MGI Symbol;Acc:MGI:1914444]	-
ENSMUSG00000072647	10.085	12.8062	4.67937	10.0053	3.56871	2.09245	2.22394	0	9.39398	1.97127	2.27931	0.00541665	0.0307011	Adam1a	5	121518576	121545482	-	7508	protein_coding	a disintegrin and metallopeptidase domain 1a [Source:MGI Symbol;Acc:MGI:2429504]	-
ENSMUSG00000068196	71.4358	32.0155	14.974	25.4681	19.0331	14.6471	7.78377	10.5015	35.9733	12.9914	1.47643	0.00548204	0.0309938	Col8a1	16	57624258	57754737	-	7833	protein_coding	collagen, type VIII, alpha 1 [Source:MGI Symbol;Acc:MGI:88463]	-
ENSMUSG00000038132	10.9255	0	14.0381	0.909574	0	0	0	0	6.46829	0	5.00179	0.0055933	0.0315041	Rbm24	13	46418434	46431095	+	3491	protein_coding	RNA binding motif protein 24 [Source:MGI Symbol;Acc:MGI:3610364]	-
ENSMUSG00000078532	8.40421	6.4031	5.61525	3.6383	0	1.04622	0	1.05015	6.01521	0.524093	3.46276	0.00560512	0.0315339	Nkain1	4	130531602	130574173	-	1426	protein_coding	Na+/K+ transporting ATPase interacting 1 [Source:MGI Symbol;Acc:MGI:1914399]	-
ENSMUSG00000087312	7.56379	15.5504	1.87175	3.6383	0	0	1.11197	1.05015	7.15605	0.540529	3.70543	0.00560735	0.0315339	Gm13833	6	31102846	31104646	+	719	lincRNA	predicted gene 13833 [Source:MGI Symbol;Acc:MGI:3650920]	-
ENSMUSG00000037126	68.9145	40.2481	24.3327	26.3777	15.4644	20.9245	17.7915	17.8525	39.9682	18.0082	1.15166	0.00561706	0.0315786	Psd	19	46312087	46327156	-	7636	protein_coding	pleckstrin and Sec7 domain containing [Source:MGI Symbol;Acc:MGI:1920978]	-
ENSMUSG00000026110	124.382	51.2248	30.8839	70.0372	28.5497	29.2943	43.3667	18.9026	69.132	30.0283	1.20649	0.0056729	0.0318429	Mgat4a	1	37439340	37541016	-	12881	protein_coding	mannoside acetylglucosaminyltransferase 4, isoenzyme A [Source:MGI Symbol;Acc:MGI:2662992]	-
ENSMUSG00000031904	65.5528	36.5891	20.5892	30.016	28.5497	10.4622	10.0077	10.5015	38.1868	14.8803	1.37247	0.00571955	0.0320448	Slc7a6	8	106168857	106198706	+	4570	protein_coding	solute carrier family 7 (cationic amino acid transporter, y+ system), member 6 [Source:MGI Symbol;Acc:MGI:2142598]	-
ENSMUSG00000037440	1379.13	1978.56	780.519	624.878	312.857	766.882	487.042	778.159	1190.77	586.235	1.02203	0.00573348	0.0321029	Vnn1	10	23894688	23905343	+	2416	protein_coding	vanin 1 [Source:MGI Symbol;Acc:MGI:108395]	-
ENSMUSG00000053914	12.6063	12.8062	0	8.18617	1.18957	0	0	1.05015	8.39967	0.559929	3.93774	0.00582609	0.0325404	Kdm4d	9	14462548	14500482	-	2861	protein_coding	lysine (K)-specific demethylase 4D [Source:MGI Symbol;Acc:MGI:3606484]	-
ENSMUSG00000054871	29.4147	23.7829	15.9099	18.1915	11.8957	11.5085	7.78377	6.30088	21.8248	9.3722	1.22712	0.00584484	0.0326351	Tmem158	9	123259053	123260764	-	1712	protein_coding	transmembrane protein 158 [Source:MGI Symbol;Acc:MGI:1919559]	-
ENSMUSG00000027544	21.0105	13.7209	15.9099	13.6436	4.75828	7.32356	6.67181	6.30088	16.0712	6.26363	1.35658	0.00591249	0.0328802	Nfatc2	2	168476410	168601657	-	10578	protein_coding	nuclear factor of activated T cells, cytoplasmic, calcineurin dependent 2 [Source:MGI Symbol;Acc:MGI:102463]	RHD
ENSMUSG00000045912	20.1701	21.9535	9.35874	3.6383	0	4.18489	1.11197	5.25074	13.7802	2.6369	2.36092	0.00592008	0.0329123	C2cd4c	10	79606854	79614025	-	6754	protein_coding	C2 calcium-dependent domain containing 4C [Source:MGI Symbol;Acc:MGI:2685084]	-
ENSMUSG00000056716	3.36168	4.57364	0.935874	6.36702	0	0	0	0	3.80956	0	4.23818	0.00593338	0.0329659	Gm5420	10	21686411	21707440	+	2499	lincRNA	predicted gene 5420 [Source:MGI Symbol;Acc:MGI:3645721]	-
ENSMUSG00000101191	12.6063	5.48837	3.7435	8.18617	2.37914	1.04622	1.11197	0	7.50609	1.13433	2.76638	0.00596408	0.0330752	Gm28809	6	125481363	125484678	+	897	antisense	predicted gene 28809 [Source:MGI Symbol;Acc:MGI:5579515]	-
ENSMUSG00000095620	5.88295	0.914728	3.7435	4.54787	0	0	0	0	3.77226	0	4.22623	0.00600657	0.0332596	2010005H15Rik	16	36221468	36257444	+	639	protein_coding	RIKEN cDNA 2010005H15 gene [Source:MGI Symbol;Acc:MGI:1924020]	-
ENSMUSG00000021070	13.4467	9.14728	0.935874	7.2766	1.18957	1.04622	1.11197	0	7.70162	0.83694	3.22426	0.00601804	0.0333027	Bdkrb2	12	105563226	105595237	+	3792	protein_coding	bradykinin receptor, beta 2 [Source:MGI Symbol;Acc:MGI:102845]	-
ENSMUSG00000097451	28.5743	15.5504	21.5251	30.016	8.32699	17.7858	5.55984	5.25074	23.9164	9.23084	1.36898	0.00604929	0.033416	Rian	12	109603940	109661716	+	18234	processed_transcript	RNA imprinted and accumulated in nucleus [Source:MGI Symbol;Acc:MGI:1922995]	-
ENSMUSG00000036832	8.40421	12.8062	3.7435	2.72872	0	2.09245	0	0	6.92066	0.523112	3.66597	0.0061434	0.0338611	Lpar3	3	146220963	146286186	+	2464	protein_coding	lysophosphatidic acid receptor 3 [Source:MGI Symbol;Acc:MGI:1929469]	-
ENSMUSG00000045826	36.1381	21.0388	11.2305	8.18617	9.51656	5.23112	3.3359	5.25074	19.1484	5.83358	1.72738	0.00621089	0.0341391	Ptprcap	19	4154606	4156751	+	927	protein_coding	protein tyrosine phosphatase, receptor type, C polypeptide-associated protein [Source:MGI Symbol;Acc:MGI:97811]	-
ENSMUSG00000048636	4.2021	3.65891	0	13.6436	0	0	0	0	5.37616	0	4.73485	0.00625361	0.0342627	A730049H05Rik	6	92816478	92847174	+	3739	protein_coding	RIKEN cDNA A730049H05 gene [Source:MGI Symbol;Acc:MGI:1921766]	-
ENSMUSG00000033196	178.169	0	313.518	0	0	0	0	0	122.922	0	9.24931	0.00627031	0.034319	Myh2	11	67171027	67197517	+	7137	protein_coding	myosin, heavy polypeptide 2, skeletal muscle, adult [Source:MGI Symbol;Acc:MGI:1339710]	-
ENSMUSG00000113629	2.52126	0.914728	6.55112	5.45745	0	0	0	0	3.86114	0	4.25439	0.00634497	0.0346119	Gm48558	12	15842758	15850625	-	983	lincRNA	predicted gene, 48558 [Source:MGI Symbol;Acc:MGI:6098113]	-
ENSMUSG00000029334	13.4467	4.57364	0	7.2766	1.18957	0	0	0	6.32424	0.297393	4.25167	0.00637121	0.0347235	Prkg2	5	98929773	99037351	-	5369	protein_coding	protein kinase, cGMP-dependent, type II [Source:MGI Symbol;Acc:MGI:108173]	-
ENSMUSG00000020469	2.52126	11.8915	2.80762	2.72872	0	1.04622	0	0	4.98727	0.261556	3.90269	0.00643	0.0349425	Myl7	11	5896637	5898782	-	590	protein_coding	myosin, light polypeptide 7, regulatory [Source:MGI Symbol;Acc:MGI:107495]	-
ENSMUSG00000028396	5.04252	0	20.5892	0.909574	0	0	0	0	6.63533	0	5.03647	0.00646924	0.035109	2310002L09Rik	4	73939371	73950846	-	2158	protein_coding	RIKEN cDNA 2310002L09 gene [Source:MGI Symbol;Acc:MGI:1916780]	-
ENSMUSG00000026879	1425.35	320.155	880.658	913.213	390.179	464.523	123.428	239.434	884.845	304.391	1.53956	0.00648007	0.0351466	Gsn	2	35256380	35307892	+	3157	protein_coding	gelsolin [Source:MGI Symbol;Acc:MGI:95851]	-
ENSMUSG00000026609	5.88295	10.062	1.87175	7.2766	0	1.04622	0	1.05015	6.27333	0.524093	3.52225	0.00651152	0.0352641	Ush2a	1	188262023	188965041	+	17322	protein_coding	usherin [Source:MGI Symbol;Acc:MGI:1341292]	-
ENSMUSG00000027339	175.648	120.744	38.3708	84.5904	33.308	37.664	52.2625	66.1593	104.838	47.3484	1.14665	0.00651272	0.0352641	Rassf2	2	131989415	132030258	-	11993	protein_coding	Ras association (RalGDS/AF-6) domain family member 2 [Source:MGI Symbol;Acc:MGI:2442060]	-
ENSMUSG00000058794	108.414	32.9302	35.5632	65.4894	19.0331	44.9876	18.9035	13.6519	60.5993	24.144	1.3267	0.00657538	0.0355249	Nfe2	15	103248212	103258403	-	2988	protein_coding	nuclear factor, erythroid derived 2 [Source:MGI Symbol;Acc:MGI:97308]	TF_bZIP
ENSMUSG00000021950	56.3082	33.845	26.2045	12.734	10.7061	10.4622	6.67181	19.9528	32.2729	11.9482	1.43204	0.00670748	0.0360865	Anxa8	14	34085981	34100571	+	1880	protein_coding	annexin A8 [Source:MGI Symbol;Acc:MGI:1201374]	-
ENSMUSG00000027230	94.9675	67.6899	43.9861	55.484	13.0853	41.8489	43.3667	28.354	65.5319	31.6637	1.04663	0.00675797	0.0362931	Creb3l1	2	91982328	92024502	-	2603	protein_coding	cAMP responsive element binding protein 3-like 1 [Source:MGI Symbol;Acc:MGI:1347062]	TF_bZIP
ENSMUSG00000071540	5.88295	0	14.974	1.81915	0	0	0	0	5.66902	0	4.80988	0.00676977	0.036341	3425401B19Rik	14	32659119	32685293	-	5572	protein_coding	RIKEN cDNA 3425401B19 gene [Source:MGI Symbol;Acc:MGI:3588196]	-
ENSMUSG00000052142	42.8615	21.0388	12.1664	15.4628	9.51656	10.4622	4.44787	8.40118	22.8823	8.20696	1.48307	0.00679426	0.0364336	Rasal3	17	32390659	32403583	-	4897	protein_coding	RAS protein activator like 3 [Source:MGI Symbol;Acc:MGI:2444128]	-
ENSMUSG00000031097	274.818	0.914728	364.991	0	1.18957	5.23112	0	0	160.181	1.60517	6.63687	0.00680631	0.0364784	Tnni2	7	142441808	142444410	+	1497	protein_coding	troponin I, skeletal, fast 2 [Source:MGI Symbol;Acc:MGI:105070]	-
ENSMUSG00000074218	19.3297	6.4031	64.5753	18.1915	4.75828	9.41601	10.0077	6.30088	27.1249	7.62072	1.82665	0.00697837	0.0372104	Cox7a1	7	30184144	30186078	+	535	protein_coding	cytochrome c oxidase subunit 7A1 [Source:MGI Symbol;Acc:MGI:1316714]	-
ENSMUSG00000054966	6.72337	9.14728	0	3.6383	0	0	0	0	4.87724	0	4.59578	0.00706552	0.0375749	Lmntd1	6	145365134	145614319	-	7749	protein_coding	lamin tail domain containing 1 [Source:MGI Symbol;Acc:MGI:1921321]	-
ENSMUSG00000030798	146.233	86.8992	46.7937	60.9415	45.2037	32.4329	36.6949	55.6578	85.2169	42.4973	1.00589	0.00715865	0.0379358	Cd37	7	45233632	45239115	-	3522	protein_coding	CD37 antigen [Source:MGI Symbol;Acc:MGI:88330]	-
ENSMUSG00000043903	10.9255	5.48837	1.87175	8.18617	0	0	2.22394	0	6.61794	0.555984	3.58654	0.00739542	0.0389954	Zfp469	8	122269569	122272650	+	3082	lincRNA	zinc finger protein 469 [Source:MGI Symbol;Acc:MGI:2684868]	zf-C2H2
ENSMUSG00000111873	4.2021	3.65891	0.935874	5.45745	0	0	0	0	3.56358	0	4.14341	0.0074388	0.0391553	Gm39463	9	121996118	122012455	+	735	antisense	predicted gene, 39463 [Source:MGI Symbol;Acc:MGI:5622348]	-
ENSMUSG00000035783	174.808	44.8217	31.8197	198.287	9.51656	44.9876	8.89574	34.6549	112.434	24.5137	2.1949	0.00745723	0.0392045	Acta2	19	34241090	34255336	-	1781	protein_coding	actin, alpha 2, smooth muscle, aorta [Source:MGI Symbol;Acc:MGI:87909]	-
ENSMUSG00000067818	82.3612	16.4651	24.3327	110.059	11.8957	36.6178	11.1197	14.7021	58.3044	18.5838	1.64647	0.00749929	0.0393594	Myl9	2	156775420	156781658	+	1162	protein_coding	myosin, light polypeptide 9, regulatory [Source:MGI Symbol;Acc:MGI:2138915]	-
ENSMUSG00000037594	44.5423	32.9302	25.2686	40.9308	28.5497	17.7858	11.1197	13.6519	35.918	17.7768	1.02442	0.00750578	0.0393698	Clba1	12	112808937	112816252	+	1960	protein_coding	clathrin binding box of aftiphilin containing 1 [Source:MGI Symbol;Acc:MGI:2443738]	-
ENSMUSG00000055994	34.4573	28.3566	10.2946	29.1064	5.94785	12.5547	13.3436	9.45132	25.5537	10.3244	1.30498	0.00761204	0.0398228	Nod2	8	88647315	88688474	+	5014	protein_coding	nucleotide-binding oligomerization domain containing 2 [Source:MGI Symbol;Acc:MGI:2429397]	-
ENSMUSG00000031264	55.4678	54.8837	28.0762	35.4734	22.6018	10.4622	33.359	14.7021	43.4753	20.2813	1.10724	0.00766382	0.0399997	Btk	X	134542336	134583570	-	3149	protein_coding	Bruton agammaglobulinemia tyrosine kinase [Source:MGI Symbol;Acc:MGI:88216]	-
ENSMUSG00000013584	47.904	10.062	13.1022	16.3723	1.18957	8.36979	3.3359	10.5015	21.8601	5.84918	1.89076	0.00776525	0.0404013	Aldh1a2	9	71215789	71296243	+	2264	protein_coding	aldehyde dehydrogenase family 1, subfamily A2 [Source:MGI Symbol;Acc:MGI:107928]	-
ENSMUSG00000079018	72.2762	9.14728	63.6394	20.0106	13.0853	16.7396	15.5675	9.45132	41.2684	13.7109	1.59096	0.00783391	0.040688	Ly6c1	15	75044018	75048830	-	1677	protein_coding	lymphocyte antigen 6 complex, locus C1 [Source:MGI Symbol;Acc:MGI:96882]	-
ENSMUSG00000020475	36.9785	11.8915	45.8578	8.18617	13.0853	7.32356	3.3359	7.35103	25.7285	7.77394	1.73309	0.00784175	0.040717	Pgam2	11	5801640	5803733	-	840	protein_coding	phosphoglycerate mutase 2 [Source:MGI Symbol;Acc:MGI:1933118]	-
ENSMUSG00000066705	31.936	9.14728	41.1785	14.5532	9.51656	7.32356	5.55984	11.5516	24.2037	8.4879	1.51163	0.00798801	0.041369	Fxyd6	9	45370185	45396159	+	4107	protein_coding	FXYD domain-containing ion transport regulator 6 [Source:MGI Symbol;Acc:MGI:1890226]	-
ENSMUSG00000060206	36.9785	29.2713	22.461	22.7394	7.13742	20.9245	13.3436	9.45132	27.8625	12.7142	1.12595	0.00814128	0.0419697	Zfp462	4	54945048	55083563	+	10702	protein_coding	zinc finger protein 462 [Source:MGI Symbol;Acc:MGI:107690]	-
ENSMUSG00000001555	62.1911	32.9302	35.5632	39.1117	20.2227	27.2018	8.89574	26.2537	42.4491	20.6435	1.03827	0.00829975	0.0427254	Fkbp10	11	100415697	100424824	+	2935	protein_coding	FK506 binding protein 10 [Source:MGI Symbol;Acc:MGI:104769]	-
ENSMUSG00000020657	43.7019	51.2248	28.0762	19.1011	9.51656	17.7858	24.4633	10.5015	35.526	15.5668	1.18958	0.00833103	0.0428375	Dnajc27	12	4082583	4110606	+	5088	protein_coding	DnaJ heat shock protein family (Hsp40) member C27 [Source:MGI Symbol;Acc:MGI:2443036]	-
ENSMUSG00000031884	4.2021	5.48837	3.7435	2.72872	0	1.04622	0	0	4.04067	0.261556	3.60139	0.00836539	0.0429667	Ces2d-ps	8	104867488	104873861	+	1656	unprocessed_pseudogene	carboxylesterase 2D, pseudogene [Source:MGI Symbol;Acc:MGI:3704319]	-
ENSMUSG00000060445	11.7659	3.65891	3.7435	7.2766	0	2.09245	0	1.05015	6.61122	0.785649	3.03072	0.00848274	0.0434847	Sycp2	2	178345293	178407685	-	5967	protein_coding	synaptonemal complex protein 2 [Source:MGI Symbol;Acc:MGI:1933281]	-
ENSMUSG00000030268	6.72337	4.57364	1.87175	3.6383	0	1.04622	0	0	4.20176	0.261556	3.66244	0.00848347	0.0434847	Bcat1	6	144993835	145076184	-	9322	protein_coding	branched chain aminotransferase 1, cytosolic [Source:MGI Symbol;Acc:MGI:104861]	-
ENSMUSG00000086146	5.88295	1.82946	2.80762	2.72872	0	0	0	0	3.31219	0	4.04032	0.00849682	0.0435194	Gm15729	16	32108865	32113743	+	360	lincRNA	predicted gene 15729 [Source:MGI Symbol;Acc:MGI:3783172]	-
ENSMUSG00000045545	38.6594	0.914728	16.8457	10.0053	0	1.04622	6.67181	2.10029	16.6063	2.45458	2.75736	0.00860516	0.0439833	Krt14	11	100203162	100207548	-	1758	protein_coding	keratin 14 [Source:MGI Symbol;Acc:MGI:96688]	-
ENSMUSG00000022510	7.56379	1.82946	1.87175	2.72872	0	0	0	0	3.49843	0	4.12109	0.00871285	0.0444076	Trp63	16	25683763	25892102	+	8391	protein_coding	transformation related protein 63 [Source:MGI Symbol;Acc:MGI:1330810]	P53
ENSMUSG00000020676	17.6488	0	2.80762	13.6436	0	1.04622	1.11197	0	8.52502	0.539548	3.96079	0.00873194	0.0444798	Ccl11	11	82057823	82062955	+	1082	protein_coding	chemokine (C-C motif) ligand 11 [Source:MGI Symbol;Acc:MGI:103576]	-
ENSMUSG00000008318	47.0636	29.2713	20.5892	26.3777	24.981	7.32356	11.1197	9.45132	30.8254	13.2189	1.23747	0.00875771	0.0445858	Relt	7	100845847	100863446	-	3280	protein_coding	RELT tumor necrosis factor receptor [Source:MGI Symbol;Acc:MGI:2443373]	-
ENSMUSG00000025488	16.8084	1.82946	71.1264	0	1.18957	0	0	0	22.4411	0.297393	6.07427	0.00883952	0.0449261	Cox8b	7	140898945	140900446	-	360	protein_coding	cytochrome c oxidase subunit 8B [Source:MGI Symbol;Acc:MGI:105958]	-
ENSMUSG00000041550	17.6488	16.4651	40.2426	33.6543	13.0853	2.09245	3.3359	16.8024	27.0027	8.82899	1.61438	0.00889176	0.0451279	Serpina5	12	104101113	104106137	+	2162	protein_coding	serine (or cysteine) peptidase inhibitor, clade A, member 5 [Source:MGI Symbol;Acc:MGI:107817]	-
ENSMUSG00000040710	95.808	31.1008	24.3327	34.5638	10.7061	26.1556	17.7915	21.0029	46.4513	18.914	1.29456	0.0089966	0.0454806	St8sia4	1	95587682	95667571	-	20091	protein_coding	ST8 alpha-N-acetyl-neuraminide alpha-2,8-sialyltransferase 4 [Source:MGI Symbol;Acc:MGI:106018]	-
ENSMUSG00000050423	8.40421	13.7209	2.80762	17.2819	2.37914	0	3.3359	3.15044	10.5537	2.21637	2.25983	0.00900222	0.0454834	Ppp1r3g	13	35958839	35970388	+	2694	protein_coding	protein phosphatase 1, regulatory subunit 3G [Source:MGI Symbol;Acc:MGI:1923737]	-
ENSMUSG00000033967	10.9255	10.9767	8.42287	3.6383	2.37914	1.04622	1.11197	3.15044	8.49084	1.92194	2.14688	0.00915382	0.0460427	Rnf225	7	12927416	12931072	+	3239	protein_coding	ring finger protein 225 [Source:MGI Symbol;Acc:MGI:1924198]	-
ENSMUSG00000046610	10.085	2.74419	0.935874	1.81915	0	0	0	0	3.89606	0	4.27699	0.00915925	0.0460571	Oacyl	18	65698268	65751601	+	3591	protein_coding	O-acyltransferase like [Source:MGI Symbol;Acc:MGI:2442915]	-
ENSMUSG00000028125	14.2872	11.8915	1.87175	8.18617	0	3.13867	1.11197	2.10029	9.05914	1.58773	2.48631	0.00921492	0.0462725	Abca4	3	122044443	122180123	+	12022	protein_coding	ATP-binding cassette, sub-family A (ABC1), member 4 [Source:MGI Symbol;Acc:MGI:109424]	-
ENSMUSG00000050105	36.9785	5.48837	11.2305	33.6543	11.8957	6.27734	2.22394	1.05015	21.8379	5.36178	2.04138	0.00924759	0.0463764	Grrp1	4	134251110	134254106	-	1275	protein_coding	glycine/arginine rich protein 1 [Source:MGI Symbol;Acc:MGI:1919940]	-
ENSMUSG00000020181	13.4467	5.48837	3.7435	6.36702	0	2.09245	2.22394	0	7.26141	1.0791	2.74032	0.00930817	0.0466107	Nav3	10	109681259	110456204	-	15207	protein_coding	neuron navigator 3 [Source:MGI Symbol;Acc:MGI:2183703]	-
ENSMUSG00000085894	57.1486	43.907	16.8457	38.2021	20.2227	25.1094	13.3436	12.6018	39.0259	17.8194	1.13374	0.00931902	0.0466391	Gm15832	1	39547570	39552002	-	1832	processed_transcript	predicted gene 15832 [Source:MGI Symbol;Acc:MGI:3834078]	-
ENSMUSG00000038670	35.2977	0.914728	41.1785	1.81915	0	1.04622	6.67181	0	19.8025	1.92951	3.36153	0.00934764	0.0467304	Mybpc2	7	44501699	44524656	-	3611	protein_coding	myosin binding protein C, fast-type [Source:MGI Symbol;Acc:MGI:1336170]	-
ENSMUSG00000048534	52.1061	23.7829	7.48699	38.2021	11.8957	10.4622	13.3436	9.45132	30.3945	11.2882	1.43406	0.00957276	0.0475784	Jaml	9	45079183	45108534	+	3108	protein_coding	junction adhesion molecule like [Source:MGI Symbol;Acc:MGI:2685484]	-
ENSMUSG00000007877	130.265	0	221.802	0	0	0	0	0	88.0169	0	8.76743	0.00957734	0.0475881	Tcap	11	98383811	98384953	+	948	protein_coding	titin-cap [Source:MGI Symbol;Acc:MGI:1330233]	-
ENSMUSG00000044177	4.2021	2.74419	1.87175	3.6383	0	0	0	0	3.11408	0	3.94961	0.00970429	0.0480729	Wfikkn2	11	94235956	94246005	-	3827	protein_coding	WAP, follistatin/kazal, immunoglobulin, kunitz and netrin domain containing 2 [Source:MGI Symbol;Acc:MGI:2669209]	-
ENSMUSG00000099773	5.88295	1.82946	0.935874	5.45745	0	0	0	0	3.52643	0	4.13044	0.00978756	0.0483923	Hmgb1-rs16	9	104169199	104169811	-	613	processed_pseudogene	high mobility group box 1, related sequence 16 [Source:MGI Symbol;Acc:MGI:104765]	-
ENSMUSG00000028392	8.40421	8.23256	8.42287	3.6383	2.37914	2.09245	0	1.05015	7.17448	1.38043	2.38594	0.0099127	0.0489169	Bspry	4	62480053	62497298	+	2352	protein_coding	B-box and SPRY domain containing [Source:MGI Symbol;Acc:MGI:2177191]	-
ENSMUSG00000022099	11.7659	7.31783	10.2946	10.0053	3.56871	4.18489	0	3.15044	9.84591	2.72601	1.84953	0.00993779	0.0490139	Dmtn	14	70601263	70636048	-	9804	protein_coding	dematin actin binding protein [Source:MGI Symbol;Acc:MGI:99670]	-
ENSMUSG00000095562	61.3507	51.2248	75.8058	125.521	11.8957	31.3867	67.83	24.1534	78.4756	33.8165	1.21294	0.010007	0.0492741	Gm21887	X	170009659	170019281	+	759	protein_coding	predicted gene, 21887 [Source:MGI Symbol;Acc:MGI:5434051]	-
ENSMUSG00000057719	6.72337	0.914728	14.0381	0	0	0	0	0	5.41905	0	4.7453	0.0101113	0.0496658	Sh3rf2	18	42053667	42158960	+	5307	protein_coding	SH3 domain containing ring finger 2 [Source:MGI Symbol;Acc:MGI:2444628]	-

## Sheet: downregulated
gene_id	HKD1	HKD2	HKD3	HKD4	Flox1	Flox2	Flox3	Flox4	HKD	Flox	log2FoldChange	pvalue	padj	gene_name	gene_chr	gene_start	gene_end	gene_strand	gene_length	gene_biotype	gene_description	tf_family
ENSMUSG00000050445	553.837	1159.88	1002.32	1016.9	4002.9	5146.37	4802.59	3588.35	933.235	4385.05	-2.23254	3.1415e-23	2.82845e-20	Cyp8b1	9	121914356	121916305	-	1950	protein_coding	cytochrome P450, family 8, subfamily b, polypeptide 1 [Source:MGI Symbol;Acc:MGI:1338044]	-
ENSMUSG00000019737	36.1381	28.3566	26.2045	42.75	151.075	175.766	122.316	143.87	33.3623	148.257	-2.15021	3.23679e-20	1.97936e-17	Syne4	7	30314807	30319046	+	2946	protein_coding	spectrin repeat containing, nuclear envelope family member 4 [Source:MGI Symbol;Acc:MGI:2141950]	-
ENSMUSG00000050541	208.424	247.891	284.506	253.771	804.15	621.457	908.478	559.728	248.648	723.453	-1.54093	3.80046e-16	1.24427e-13	Adra1b	11	43774606	43901210	-	3382	protein_coding	adrenergic receptor, alpha 1b [Source:MGI Symbol;Acc:MGI:104774]	-
ENSMUSG00000023259	34.4573	45.7364	47.7296	45.4787	99.9239	136.009	131.212	117.616	43.3505	121.19	-1.48761	3.35473e-12	5.07635e-10	Slc26a6	9	108853283	108913049	+	5411	protein_coding	solute carrier family 26, member 6 [Source:MGI Symbol;Acc:MGI:2159728]	-
ENSMUSG00000034245	196.658	260.698	336.915	288.335	568.615	675.86	703.876	602.785	270.651	637.784	-1.23786	4.75938e-12	6.80176e-10	Hdac11	6	91156665	91174692	+	3849	protein_coding	histone deacetylase 11 [Source:MGI Symbol;Acc:MGI:2385252]	-
ENSMUSG00000004098	64.7124	46.6512	80.4852	80.0425	180.815	178.904	254.641	184.826	67.9728	199.796	-1.55598	6.58466e-12	8.98258e-10	Col5a3	9	20770050	20815067	-	6809	protein_coding	collagen, type V, alpha 3 [Source:MGI Symbol;Acc:MGI:1858212]	-
ENSMUSG00000109628	473.997	694.279	693.483	652.165	1235.96	1567.24	1375.5	1197.17	628.481	1343.97	-1.09713	1.20249e-11	1.47301e-09	BC024386	7	140906014	140907983	+	1680	processed_transcript	cDNA sequence BC023486 [Source:MGI Symbol;Acc:MGI:2669313]	-
ENSMUSG00000038539	3595.32	3826.31	4121.59	4177.68	9654.55	8167.87	8670.01	6036.25	3930.22	8132.17	-1.049	1.37266e-11	1.60503e-09	Atf5	7	44812256	44816658	-	1993	protein_coding	activating transcription factor 5 [Source:MGI Symbol;Acc:MGI:2141857]	TF_bZIP
ENSMUSG00000032066	78.1591	88.7287	129.151	96.4149	215.312	249.001	264.648	218.431	98.1133	236.848	-1.27383	3.72974e-11	3.90474e-09	Bco2	9	50533087	50555181	-	2118	protein_coding	beta-carotene oxygenase 2 [Source:MGI Symbol;Acc:MGI:2177469]	-
ENSMUSG00000022574	914.378	1240.37	1249.39	1357.09	2571.85	2113.37	2679.84	2250.47	1190.31	2403.88	-1.01415	3.93071e-11	4.09135e-09	Naprt	15	75890956	75894481	-	2344	protein_coding	nicotinate phosphoribosyltransferase [Source:MGI Symbol;Acc:MGI:2442664]	-
ENSMUSG00000096768	10.9255	9.14728	14.974	2.72872	91.5969	108.807	342.486	43.056	9.44387	146.487	-3.95539	5.33873e-11	5.37064e-09	Gm47283	Y	90784738	90816464	+	1124	protein_coding	predicted gene, 47283 [Source:MGI Symbol;Acc:MGI:6096131]	-
ENSMUSG00000019989	477.359	826.915	799.237	697.644	1817.66	1469.94	2282.87	1532.16	700.288	1775.66	-1.34255	1.53361e-10	1.34711e-08	Enpp3	10	24772406	24842823	-	6017	protein_coding	ectonucleotide pyrophosphatase/phosphodiesterase 3 [Source:MGI Symbol;Acc:MGI:2143702]	-
ENSMUSG00000028339	192.456	184.775	220.866	168.271	506.757	603.671	608.246	315.044	191.592	508.43	-1.40798	1.68647e-10	1.46707e-08	Col15a1	4	47208161	47313167	+	6349	protein_coding	collagen, type XV, alpha 1 [Source:MGI Symbol;Acc:MGI:88449]	-
ENSMUSG00000025207	1190.88	1400.45	1753.83	1617.22	2430.29	3545.65	3939.7	3286.96	1490.59	3300.65	-1.14709	3.78822e-10	2.99186e-08	Sema4g	19	44989101	45003397	+	4872	protein_coding	sema domain, immunoglobulin domain (Ig), transmembrane domain (TM) and short cytoplasmic domain, (semaphorin) 4G [Source:MGI Symbol;Acc:MGI:1347047]	-
ENSMUSG00000040724	16.8084	24.6977	16.8457	18.1915	61.8577	53.3574	65.6061	81.9115	19.1358	65.6832	-1.78127	6.77869e-10	4.96194e-08	Kcna2	3	107101146	107115005	+	11906	protein_coding	potassium voltage-gated channel, shaker-related subfamily, member 2 [Source:MGI Symbol;Acc:MGI:96659]	-
ENSMUSG00000049555	44.5423	59.4574	82.3569	96.4149	184.383	196.69	216.834	184.826	70.6929	195.683	-1.47148	9.05681e-10	6.44608e-08	Tmie	9	110865711	110880113	-	3094	protein_coding	transmembrane inner ear [Source:MGI Symbol;Acc:MGI:2159400]	-
ENSMUSG00000026489	634.518	1004.37	1142.7	883.197	2071.04	1924.01	3176.89	2041.49	916.197	2303.36	-1.33021	1.96595e-09	1.3015e-07	Coq8a	1	180165238	180199602	-	5293	protein_coding	coenzyme Q8A [Source:MGI Symbol;Acc:MGI:1914676]	-
ENSMUSG00000030087	783.272	582.682	993.898	1334.35	2292.3	2456.53	2422.98	2250.47	923.55	2355.57	-1.35091	1.97393e-09	1.302e-07	Klf15	6	90462576	90475238	+	2791	protein_coding	Kruppel-like factor 15 [Source:MGI Symbol;Acc:MGI:1929988]	zf-C2H2
ENSMUSG00000024694	48.7444	106.109	156.291	149.17	381.852	859.996	552.648	333.947	115.079	532.111	-2.21045	2.61821e-09	1.70819e-07	Keg1	19	12695786	12719902	+	5664	protein_coding	kidney expressed gene 1 [Source:MGI Symbol;Acc:MGI:1928492]	-
ENSMUSG00000070427	321.881	392.419	262.045	310.165	917.159	558.683	876.231	631.138	321.627	745.803	-1.21276	2.73012e-09	1.76839e-07	Il18bp	7	102014885	102018690	-	3026	protein_coding	interleukin 18 binding protein [Source:MGI Symbol;Acc:MGI:1333800]	-
ENSMUSG00000030701	128.584	167.395	160.97	121.883	299.772	242.724	310.239	324.495	144.708	294.308	-1.02484	2.79237e-09	1.80223e-07	Plekhb1	7	100642892	100662414	-	3713	protein_coding	pleckstrin homology domain containing, family B (evectins) member 1 [Source:MGI Symbol;Acc:MGI:1351469]	-
ENSMUSG00000023044	829.495	1914.53	1666.79	1898.28	5543.4	3023.59	5569.85	5731.7	1577.27	4967.13	-1.65506	3.51142e-09	2.18789e-07	Csad	15	102176999	102204724	-	3831	protein_coding	cysteine sulfinic acid decarboxylase [Source:MGI Symbol;Acc:MGI:2180098]	-
ENSMUSG00000059022	26.8935	21.0388	32.7556	24.5585	66.6159	68.0045	78.9497	99.764	26.3116	78.3335	-1.57612	3.75873e-09	2.31002e-07	Kcp	6	29473162	29507952	-	7807	protein_coding	kielin/chordin-like protein [Source:MGI Symbol;Acc:MGI:2141640]	-
ENSMUSG00000042118	1874.98	1775.49	2645.72	2743.28	4139.7	5033.38	4288.86	4876.88	2259.86	4584.71	-1.02073	3.85495e-09	2.35308e-07	Bhmt2	13	93655720	93674302	-	2467	protein_coding	betaine-homocysteine methyltransferase 2 [Source:MGI Symbol;Acc:MGI:1891379]	-
ENSMUSG00000025574	29.4147	52.1395	50.5372	31.8351	96.3552	126.593	156.787	111.316	40.9816	122.763	-1.58657	3.90404e-09	2.375e-07	Tk1	11	117815526	117826092	-	5198	protein_coding	thymidine kinase 1 [Source:MGI Symbol;Acc:MGI:98763]	-
ENSMUSG00000112129	1379.97	1741.64	2194.63	1927.39	2965.6	4132.58	3882.99	3572.6	1810.91	3638.44	-1.00684	4.21293e-09	2.52589e-07	Pbld1	10	63060162	63077962	+	3928	protein_coding	phenazine biosynthesis-like protein domain containing 1 [Source:MGI Symbol;Acc:MGI:1915621]	-
ENSMUSG00000038884	273.137	268.93	318.197	303.798	598.354	449.876	842.872	679.445	291.016	642.637	-1.14295	5.58634e-09	3.26601e-07	A230050P20Rik	9	20868642	20874307	+	3417	protein_coding	RIKEN cDNA A230050P20 gene [Source:MGI Symbol;Acc:MGI:2441788]	-
ENSMUSG00000029053	236.158	255.209	369.67	290.154	484.155	716.663	649.389	587.032	287.798	609.31	-1.08327	8.11874e-09	4.52613e-07	Prkcz	4	155260129	155361361	-	6318	protein_coding	protein kinase C, zeta [Source:MGI Symbol;Acc:MGI:97602]	-
ENSMUSG00000055912	623.592	714.403	964.886	817.707	1576.18	1318.24	1893.68	1466.01	780.147	1563.53	-1.00318	8.6755e-09	4.8216e-07	Tmem150a	6	72355447	72359762	+	1548	protein_coding	transmembrane protein 150A [Source:MGI Symbol;Acc:MGI:2385244]	-
ENSMUSG00000057729	54.6274	95.1318	114.177	115.516	691.14	422.674	442.563	160.673	94.8629	429.263	-2.17834	9.24729e-09	5.09223e-07	Prtn3	10	79874476	79883174	+	1732	protein_coding	proteinase 3 [Source:MGI Symbol;Acc:MGI:893580]	-
ENSMUSG00000042638	22.6914	38.4186	34.6273	41.8404	126.094	155.887	125.652	65.1091	34.3944	118.186	-1.78288	1.59872e-08	8.24877e-07	Gucy2c	6	136697284	136781765	-	3959	protein_coding	guanylate cyclase 2c [Source:MGI Symbol;Acc:MGI:106903]	-
ENSMUSG00000028240	84.8825	118	204.956	239.218	526.98	3712	1359.94	1665.53	161.764	1816.11	-3.48918	2.41413e-08	1.15308e-06	Cyp7a1	4	6265612	6275633	-	4174	protein_coding	cytochrome P450, family 7, subfamily a, polypeptide 1 [Source:MGI Symbol;Acc:MGI:106091]	-
ENSMUSG00000019139	616.869	688.791	460.45	583.947	1965.17	1000.19	1711.32	1121.56	587.514	1449.56	-1.30253	2.4747e-08	1.17578e-06	Isyna1	8	70594373	70597290	+	2436	protein_coding	myo-inositol 1-phosphate synthase A1 [Source:MGI Symbol;Acc:MGI:1919030]	-
ENSMUSG00000020620	280.701	328.388	299.48	399.303	674.486	736.541	1007.44	532.425	326.968	737.724	-1.174	2.63876e-08	1.24388e-06	Abca8b	11	109932190	109995845	-	7423	protein_coding	ATP-binding cassette, sub-family A (ABC1), member 8b [Source:MGI Symbol;Acc:MGI:1351668]	-
ENSMUSG00000030236	5492.15	7093.72	9643.25	11025	18397.9	22083.7	17843.7	17059.6	8313.52	18846.2	-1.18078	2.88548e-08	1.34609e-06	Slco1b2	6	141629518	141686646	+	4929	protein_coding	solute carrier organic anion transporter family, member 1b2 [Source:MGI Symbol;Acc:MGI:1351899]	-
ENSMUSG00000109764	305.913	609.209	755.251	473.888	1125.33	1522.26	1502.27	1411.4	536.065	1390.31	-1.37549	3.32609e-08	1.53514e-06	Klkb1	8	45266689	45294859	-	5249	protein_coding	kallikrein B, plasma 1 [Source:MGI Symbol;Acc:MGI:102849]	-
ENSMUSG00000022587	2980.97	4715.43	2451.99	2558.63	9146.61	5684.13	11307.6	7665.02	3176.76	8450.84	-1.41152	3.76802e-08	1.69204e-06	Ly6e	15	74955051	74959905	+	3784	protein_coding	lymphocyte antigen 6 complex, locus E [Source:MGI Symbol;Acc:MGI:106651]	-
ENSMUSG00000040017	5324.07	6146.98	8504.29	6223.31	20509.4	12063	16100.2	11405.6	6549.66	15019.5	-1.19734	4.22463e-08	1.87834e-06	Saa4	7	46727998	46732603	-	2094	protein_coding	serum amyloid A 4 [Source:MGI Symbol;Acc:MGI:98224]	-
ENSMUSG00000028919	452.146	471.085	762.738	744.941	1112.25	1298.36	1578.99	1421.9	607.728	1352.88	-1.15494	4.38109e-08	1.94311e-06	Arhgef19	4	141239499	141257564	+	4242	protein_coding	Rho guanine nucleotide exchange factor (GEF) 19 [Source:MGI Symbol;Acc:MGI:1925912]	-
ENSMUSG00000115200	17.6488	21.0388	33.6915	28.1968	63.0472	89.9752	112.309	64.059	25.144	82.3475	-1.71599	4.46232e-08	1.96444e-06	Gm46516	15	55923402	55960906	+	3245	lincRNA	predicted gene, 46516 [Source:MGI Symbol;Acc:MGI:5826153]	-
ENSMUSG00000029656	2325.44	2732.29	4927.38	4255.9	8453.09	7735.78	8988.03	8169.1	3560.25	8336.5	-1.22752	6.37783e-08	2.67705e-06	C8b	4	104766317	104804548	+	2545	protein_coding	complement component 8, beta polypeptide [Source:MGI Symbol;Acc:MGI:88236]	-
ENSMUSG00000002227	213.467	296.372	312.582	255.59	422.297	593.209	697.204	519.823	269.503	558.133	-1.05134	6.39536e-08	2.67817e-06	Mov10	3	104794836	104818563	-	5607	protein_coding	Moloney leukemia virus 10 [Source:MGI Symbol;Acc:MGI:97054]	-
ENSMUSG00000041132	196.658	222.279	304.159	201.926	442.52	597.394	837.312	428.46	231.256	576.421	-1.31817	9.02636e-08	3.62807e-06	N4bp2l1	5	150571644	150597188	-	3813	protein_coding	NEDD4 binding protein 2-like 1 [Source:MGI Symbol;Acc:MGI:2140872]	-
ENSMUSG00000033715	1096.75	1561.44	2799.2	2030.17	3691.24	5584.74	5705.51	4936.74	1871.89	4979.56	-1.41167	9.36749e-08	3.71543e-06	Akr1c14	13	4049011	4090688	+	3239	protein_coding	aldo-keto reductase family 1, member C14 [Source:MGI Symbol;Acc:MGI:2145458]	-
ENSMUSG00000112006	120.18	189.349	217.123	241.947	399.696	495.91	497.05	354.95	192.15	436.901	-1.18623	1.76458e-07	6.4062e-06	Gm48633	12	7911889	7950061	-	876	lincRNA	predicted gene, 48633 [Source:MGI Symbol;Acc:MGI:6098238]	-
ENSMUSG00000069324	1379.97	1512.05	1635.91	2287.58	2470.74	8575.89	4690.28	5367.3	1703.88	5276.05	-1.63073	1.93125e-07	6.94133e-06	Gm5096	18	87756286	87758143	+	1858	protein_coding	predicted gene 5096 [Source:MGI Symbol;Acc:MGI:3643681]	-
ENSMUSG00000025175	20.1701	35.6744	78.6134	47.2979	120.147	180.997	184.587	156.472	45.439	160.55	-1.82516	2.07154e-07	7.38656e-06	Fn3k	11	121434913	121450491	+	4399	protein_coding	fructosamine 3 kinase [Source:MGI Symbol;Acc:MGI:1926834]	-
ENSMUSG00000043789	192.456	209.473	319.133	290.154	409.212	535.666	569.327	621.687	252.804	533.973	-1.07997	2.27684e-07	8.03901e-06	Vwce	19	10634233	10665210	+	3540	protein_coding	von Willebrand factor C and EGF domains [Source:MGI Symbol;Acc:MGI:1919018]	-
ENSMUSG00000074768	10600.2	11275.9	12887.9	18230.6	19742.1	66930.1	35264.9	40601.8	13248.7	40634.7	-1.61688	2.66038e-07	9.12484e-06	Bhmt	13	93616675	93637961	-	5758	protein_coding	betaine-homocysteine methyltransferase [Source:MGI Symbol;Acc:MGI:1339972]	-
ENSMUSG00000102095	14.2872	45.7364	66.4471	39.1117	95.1656	304.451	336.926	135.469	41.3956	218.003	-2.39966	2.78751e-07	9.52461e-06	C730036E19Rik	1	151138034	151142345	+	1102	lincRNA	RIKEN cDNA C730036E19 gene [Source:MGI Symbol;Acc:MGI:3028040]	-
ENSMUSG00000030217	11.7659	12.8062	17.7816	32.7447	53.5307	61.7272	72.2779	70.3599	18.7746	64.4739	-1.78417	3.54178e-07	1.16807e-05	Art4	6	136848451	136857733	-	2517	protein_coding	ADP-ribosyltransferase 4 [Source:MGI Symbol;Acc:MGI:1202710]	-
ENSMUSG00000002032	100.01	114.341	189.982	147.351	247.431	490.679	294.671	378.053	137.921	352.708	-1.35649	3.96094e-07	1.28978e-05	Tmem25	9	44793769	44799307	-	3212	protein_coding	transmembrane protein 25 [Source:MGI Symbol;Acc:MGI:1918937]	-
ENSMUSG00000109644	850.506	1040.96	1687.38	1450.77	2589.69	2567.43	2521.94	2506.7	1257.4	2546.44	-1.01824	6.43454e-07	1.97192e-05	0610005C13Rik	7	45567794	45575327	-	3583	antisense	RIKEN cDNA 0610005C13 gene [Source:MGI Symbol;Acc:MGI:1918911]	-
ENSMUSG00000005373	439.54	651.287	625.164	599.41	788.685	1318.24	1533.4	1221.32	578.85	1215.41	-1.07067	6.91035e-07	2.08433e-05	Mlxipl	5	135089890	135138382	+	5538	protein_coding	MLX interacting protein-like [Source:MGI Symbol;Acc:MGI:1927999]	bHLH
ENSMUSG00000109482	178.169	278.992	406.169	201.016	560.288	694.692	735.011	545.026	266.087	633.754	-1.25288	8.44709e-07	2.45333e-05	Gm4756	12	72576002	72649661	-	3391	protein_coding	predicted gene 4756 [Source:MGI Symbol;Acc:MGI:3644906]	-
ENSMUSG00000020175	61.3507	83.2403	116.984	96.4149	231.966	167.396	219.058	168.024	89.4975	196.611	-1.13643	9.17928e-07	2.63622e-05	Rab36	10	75037058	75054748	+	6175	protein_coding	RAB36, member RAS oncogene family [Source:MGI Symbol;Acc:MGI:1924127]	-
ENSMUSG00000036655	101.691	168.31	177.816	190.101	645.937	368.271	281.328	370.702	159.48	416.559	-1.38532	9.54689e-07	2.72011e-05	Colec11	12	28594173	28623377	-	1621	protein_coding	collectin sub-family member 11 [Source:MGI Symbol;Acc:MGI:1918943]	-
ENSMUSG00000040093	36.1381	101.535	91.7157	69.1277	118.957	356.762	329.142	247.835	74.6291	263.174	-1.82041	1.02597e-06	2.90025e-05	Bmf	2	118528757	118549687	-	5253	protein_coding	BCL2 modifying factor [Source:MGI Symbol;Acc:MGI:2176433]	-
ENSMUSG00000074052	0.840421	3.65891	9.35874	8.18617	20.2227	41.8489	37.8069	35.705	5.51106	33.8959	-2.63781	1.05017e-06	2.95938e-05	BC048644	8	121907833	121919690	+	5333	bidirectional_promoter_lncRNA	cDNA sequence BC048644 [Source:MGI Symbol;Acc:MGI:3039566]	-
ENSMUSG00000021509	82.3612	102.45	90.7798	75.4947	127.284	191.459	226.841	180.625	87.7713	181.552	-1.0503	1.23414e-06	3.41896e-05	Slc25a48	13	56438355	56474239	+	3374	protein_coding	solute carrier family 25, member 48 [Source:MGI Symbol;Acc:MGI:2145373]	-
ENSMUSG00000026730	700.911	1005.29	1122.11	1181.54	1909.26	1738.82	2921.14	1803.1	1002.46	2093.08	-1.06222	1.27141e-06	3.47937e-05	Pter	2	12924041	13003455	+	4682	protein_coding	phosphotriesterase related [Source:MGI Symbol;Acc:MGI:107372]	-
ENSMUSG00000063232	424.412	479.318	707.521	594.862	1472.69	871.504	1085.28	1047	551.528	1119.12	-1.02087	1.37674e-06	3.73921e-05	Serpina11	12	103980243	103989957	-	1638	protein_coding	serine (or cysteine) peptidase inhibitor, clade A (alpha-1 antiproteinase, antitrypsin), member 11 [Source:MGI Symbol;Acc:MGI:2685741]	-
ENSMUSG00000030865	18.4893	31.1008	25.2686	30.9255	68.9951	60.681	68.942	57.7581	26.446	64.094	-1.27946	1.39156e-06	3.7681e-05	Chp2	7	122219496	122222824	+	1603	protein_coding	calcineurin-like EF hand protein 2 [Source:MGI Symbol;Acc:MGI:1917511]	-
ENSMUSG00000010601	327.764	461.023	893.76	723.112	1210.98	2133.25	1772.48	1357.84	601.415	1618.64	-1.42873	1.70663e-06	4.47383e-05	Apol7a	15	77388219	77399110	-	3029	protein_coding	apolipoprotein L 7a [Source:MGI Symbol;Acc:MGI:1923011]	-
ENSMUSG00000037541	101.691	66.7752	96.395	70.9468	110.63	257.371	318.023	236.283	83.952	230.577	-1.45795	1.9779e-06	5.12461e-05	Shank2	7	144001928	144424494	+	10768	protein_coding	SH3 and multiple ankyrin repeat domains 2 [Source:MGI Symbol;Acc:MGI:2671987]	-
ENSMUSG00000057346	315.158	895.519	315.39	309.255	1350.16	1149.8	1676.85	1262.28	458.83	1359.77	-1.56743	2.43977e-06	6.09856e-05	Apol9a	15	77403789	77411135	-	5953	protein_coding	apolipoprotein L 9a [Source:MGI Symbol;Acc:MGI:3606001]	-
ENSMUSG00000062410	184.052	274.419	328.492	285.606	446.089	843.256	964.076	456.814	268.142	677.559	-1.33797	2.73609e-06	6.70324e-05	Hsd3b3	3	98741523	98763127	-	6396	protein_coding	hydroxy-delta-5-steroid dehydrogenase, 3 beta- and steroid delta-isomerase 3 [Source:MGI Symbol;Acc:MGI:96235]	-
ENSMUSG00000020593	249.605	204.899	513.795	673.995	992.102	1388.34	1063.04	1398.8	410.573	1210.57	-1.56032	2.87378e-06	6.94606e-05	Lpin1	12	16535669	16610966	-	9665	protein_coding	lipin 1 [Source:MGI Symbol;Acc:MGI:1891340]	-
ENSMUSG00000097101	37.8189	49.3953	87.9722	77.3138	148.696	131.824	167.907	154.372	63.1251	150.7	-1.2581	2.96777e-06	7.12066e-05	1810034E14Rik	13	64248700	64271852	+	2245	antisense	RIKEN cDNA 1810034E14 gene [Source:MGI Symbol;Acc:MGI:1913753]	-
ENSMUSG00000034858	274.818	363.147	631.715	526.644	931.434	1330.8	929.605	906.277	449.081	1024.53	-1.19049	3.36445e-06	7.91849e-05	Fam214a	9	74952884	75032468	+	6637	protein_coding	family with sequence similarity 214, member A [Source:MGI Symbol;Acc:MGI:2387648]	-
ENSMUSG00000086010	11.7659	21.9535	33.6915	35.4734	55.9098	117.177	116.757	67.2094	25.7211	89.2632	-1.80025	3.39286e-06	7.96548e-05	Gm15318	17	31152752	31163052	+	1698	antisense	predicted gene 15318 [Source:MGI Symbol;Acc:MGI:3705106]	-
ENSMUSG00000028399	687.464	767.457	1037.88	947.777	1097.97	1984.69	2071.6	1818.85	860.146	1743.28	-1.0195	3.4349e-06	8.05368e-05	Ptprd	4	75941238	78211961	-	22822	protein_coding	protein tyrosine phosphatase, receptor type, D [Source:MGI Symbol;Acc:MGI:97812]	-
ENSMUSG00000048938	0.840421	6.4031	2.80762	3.6383	14.2748	20.9245	27.7992	25.2035	3.42236	22.0505	-2.70338	3.5777e-06	8.34504e-05	Nr1h5	3	102939658	102964133	-	2835	protein_coding	nuclear receptor subfamily 1, group H, member 5 [Source:MGI Symbol;Acc:MGI:3026618]	THR-like
ENSMUSG00000051497	5.04252	6.4031	7.48699	3.6383	38.0663	17.7858	23.3513	25.2035	5.64273	26.1017	-2.20853	4.14728e-06	9.45318e-05	Kcnj16	11	110968033	111027968	+	3936	protein_coding	potassium inwardly-rectifying channel, subfamily J, member 16 [Source:MGI Symbol;Acc:MGI:1314842]	-
ENSMUSG00000044349	28.5743	23.7829	36.4991	23.6489	54.7202	70.097	60.0463	88.2124	28.1263	68.269	-1.28296	4.2815e-06	9.70995e-05	Snhg11	2	158375638	158386145	+	8521	protein_coding	small nucleolar RNA host gene 11 [Source:MGI Symbol;Acc:MGI:2441845]	-
ENSMUSG00000068246	427.774	1214.76	328.492	442.963	1646.37	1467.85	2477.46	1891.32	603.497	1870.75	-1.63226	6.02803e-06	0.000129222	Apol9b	15	77729039	77736382	+	1821	protein_coding	apolipoprotein L 9b [Source:MGI Symbol;Acc:MGI:1919148]	-
ENSMUSG00000032796	20.1701	29.2713	41.1785	22.7394	55.9098	100.437	67.83	74.5605	28.3398	74.6844	-1.40442	6.32268e-06	0.000134737	Lama1	17	67697259	67822647	+	9681	protein_coding	laminin, alpha 1 [Source:MGI Symbol;Acc:MGI:99892]	-
ENSMUSG00000071356	6.72337	2.74419	6.55112	10.9149	30.9288	68.0045	45.5907	13.6519	6.73339	39.544	-2.55436	7.02463e-06	0.000147944	Reg3b	6	78370657	78373466	+	1142	protein_coding	regenerating islet-derived 3 beta [Source:MGI Symbol;Acc:MGI:97478]	-
ENSMUSG00000031833	173.127	172.884	342.53	243.766	367.577	581.7	548.2	496.72	233.077	498.549	-1.09805	1.03546e-05	0.000205801	Mast3	8	70778117	70805054	-	5955	protein_coding	microtubule associated serine/threonine kinase 3 [Source:MGI Symbol;Acc:MGI:2683541]	-
ENSMUSG00000030968	10.9255	20.124	37.435	32.7447	70.1847	65.9121	80.0617	72.4602	25.3073	72.1546	-1.51725	1.16173e-05	0.000227384	Pdilt	7	119486587	119523489	-	2281	protein_coding	protein disulfide isomerase-like, testis expressed [Source:MGI Symbol;Acc:MGI:1919080]	-
ENSMUSG00000040829	21.0105	25.6124	24.3327	25.4681	57.0994	52.3112	67.83	44.1062	24.1059	55.3367	-1.19871	1.18465e-05	0.000231115	Zmynd15	11	70459433	70466202	+	4409	protein_coding	zinc finger, MYND-type containing 15 [Source:MGI Symbol;Acc:MGI:3603821]	-
ENSMUSG00000108884	0.840421	0	7.48699	4.54787	22.6018	32.4329	25.5753	16.8024	3.21882	24.3531	-2.93673	1.20589e-05	0.000233741	Gm45792	7	119626519	119631058	-	4268	antisense	predicted gene 45792 [Source:MGI Symbol;Acc:MGI:5804907]	-
ENSMUSG00000058613	41.1806	59.4574	51.4731	31.8351	111.82	130.778	105.637	72.4602	45.9865	105.174	-1.1943	1.27247e-05	0.000244801	Cyp2d41-ps	15	82777931	82782110	-	1503	unprocessed_pseudogene	cytochrome P450, family 2, subfamily d, member 41, pseudogene [Source:MGI Symbol;Acc:MGI:3645691]	-
ENSMUSG00000108825	14.2872	11.8915	28.0762	16.3723	32.1184	60.681	68.942	54.6077	17.6568	54.0873	-1.62104	1.33702e-05	0.000253964	Gm45838	7	83633371	83635817	+	2447	TEC	predicted gene 45838 [Source:MGI Symbol;Acc:MGI:5804953]	-
ENSMUSG00000028039	8.40421	12.8062	14.0381	13.6436	42.8245	28.248	50.0385	29.4041	12.223	37.6288	-1.62372	1.37067e-05	0.000258176	Efna3	3	89313899	89322965	-	2434	protein_coding	ephrin A3 [Source:MGI Symbol;Acc:MGI:106644]	-
ENSMUSG00000103222	9.24463	6.4031	3.7435	10.0053	16.654	33.4792	44.4787	28.354	7.34914	30.7415	-2.06104	1.40659e-05	0.000263017	Gm37729	1	160985758	160986929	+	1172	TEC	predicted gene, 37729 [Source:MGI Symbol;Acc:MGI:5610957]	-
ENSMUSG00000024987	40.3402	131.721	110.433	56.3936	308.099	168.442	341.374	205.829	84.722	255.936	-1.59592	1.4501e-05	0.000268918	Cyp26a1	19	37697808	37701528	+	1773	protein_coding	cytochrome P450, family 26, subfamily a, polypeptide 1 [Source:MGI Symbol;Acc:MGI:1096359]	-
ENSMUSG00000020684	5.04252	0.914728	12.1664	9.09574	52.3411	30.3405	32.2471	23.1032	6.80484	34.508	-2.34468	1.76513e-05	0.000318804	Rasl10b	11	83409137	83421039	+	4010	protein_coding	RAS-like, family 10, member B [Source:MGI Symbol;Acc:MGI:2685575]	-
ENSMUSG00000041930	64.7124	45.7364	46.7937	110.059	183.194	131.824	247.969	134.419	66.8253	174.351	-1.38245	2.38372e-05	0.000412331	Fam222a	5	114568016	114613220	+	3141	protein_coding	family with sequence similarity 222, member A [Source:MGI Symbol;Acc:MGI:3605543]	-
ENSMUSG00000116718	26.8935	14.6357	11.2305	19.1011	40.4454	52.3112	68.942	42.0059	17.9652	50.9261	-1.49688	2.3959e-05	0.000413247	AC154378.1	17	15421802	15434965	-	2109	lincRNA	novel transcript	-
ENSMUSG00000063730	10.9255	34.7597	56.1525	43.6596	73.7534	178.904	259.088	87.1622	36.3743	149.727	-2.04429	2.52071e-05	0.000432702	Hsd3b2	3	98709255	98724543	-	3695	protein_coding	hydroxy-delta-5-steroid dehydrogenase, 3 beta- and steroid delta-isomerase 2 [Source:MGI Symbol;Acc:MGI:96234]	-
ENSMUSG00000074170	83.2017	117.085	113.241	94.5957	212.933	123.454	279.104	289.841	102.031	226.333	-1.15005	2.53931e-05	0.00043548	Plekhf1	7	38216972	38228016	-	5263	protein_coding	pleckstrin homology domain containing, family F (with FYVE domain) member 1 [Source:MGI Symbol;Acc:MGI:1919537]	-
ENSMUSG00000026669	113.457	256.124	469.809	306.527	654.264	944.74	658.285	790.761	286.479	762.012	-1.41218	2.5848e-05	0.000440979	Mcm10	2	4989714	5012791	-	7692	protein_coding	minichromosome maintenance 10 replication initiation factor [Source:MGI Symbol;Acc:MGI:1917274]	-
ENSMUSG00000052562	344.573	449.132	694.419	730.388	901.694	1140.38	1363.27	1125.76	554.628	1132.78	-1.03072	2.64001e-05	0.000448478	Slc22a30	19	8335371	8405111	-	3368	protein_coding	solute carrier family 22, member 30 [Source:MGI Symbol;Acc:MGI:2442750]	-
ENSMUSG00000015854	1563.18	2073.69	830.12	961.42	5138.94	2047.46	3602.78	3068.53	1357.1	3464.43	-1.35196	2.7838e-05	0.000468484	Cd5l	3	87357881	87371073	+	2036	protein_coding	CD5 antigen-like [Source:MGI Symbol;Acc:MGI:1334419]	-
ENSMUSG00000036641	16.8084	18.2946	9.35874	6.36702	33.308	40.8027	77.8377	33.6047	12.7072	46.3883	-1.86436	2.97368e-05	0.000496726	Ccdc148	2	58821070	59160683	-	9929	protein_coding	coiled-coil domain containing 148 [Source:MGI Symbol;Acc:MGI:3039583]	-
ENSMUSG00000046718	1444.68	2445.07	1799.69	2187.53	4542.97	2212.76	5137.29	5032.31	1969.24	4231.33	-1.10349	2.99272e-05	0.00049898	Bst2	8	71534255	71537456	-	903	protein_coding	bone marrow stromal cell antigen 2 [Source:MGI Symbol;Acc:MGI:1916800]	-
ENSMUSG00000066026	433.657	1005.29	839.479	656.713	1235.96	1502.38	2070.48	1373.59	733.784	1545.6	-1.07503	3.07869e-05	0.000508139	Dhrs3	4	144892827	144928209	+	2927	protein_coding	dehydrogenase/reductase (SDR family) member 3 [Source:MGI Symbol;Acc:MGI:1315215]	-
ENSMUSG00000040264	8.40421	17.3798	0.935874	1.81915	55.9098	23.0169	51.1505	51.4572	7.13477	45.3836	-2.66517	3.49647e-05	0.000565686	Gbp2b	3	142594847	142619179	+	2823	protein_coding	guanylate binding protein 2b [Source:MGI Symbol;Acc:MGI:95666]	-
ENSMUSG00000096105	20.1701	15.5504	21.5251	45.4787	39.2558	124.501	85.6215	91.3628	25.6811	85.1852	-1.73262	3.70057e-05	0.000591028	Bhmt-ps1	4	26368984	26370207	-	1224	processed_pseudogene	betaine-homocysteine methyltransferase, pseudogene 1 [Source:MGI Symbol;Acc:MGI:1888909]	-
ENSMUSG00000063704	52.9465	35.6744	51.4731	40.9308	72.5638	101.484	160.123	86.1121	45.2562	105.071	-1.21477	3.76232e-05	0.000597426	Mapk15	15	75993769	75999154	+	2563	protein_coding	mitogen-activated protein kinase 15 [Source:MGI Symbol;Acc:MGI:2652894]	-
ENSMUSG00000037031	51.2657	48.4806	56.1525	41.8404	136.801	74.2819	100.077	90.3127	49.4348	100.368	-1.01848	4.08352e-05	0.000638219	Tspan15	10	62185396	62231251	-	8183	protein_coding	tetraspanin 15 [Source:MGI Symbol;Acc:MGI:1917673]	-
ENSMUSG00000101514	37.8189	32.0155	66.4471	65.4894	86.8386	137.055	107.861	126.018	50.4427	114.443	-1.1855	4.18744e-05	0.000651713	Gm5524	1	27884046	27902396	+	2002	lincRNA	predicted gene 5524 [Source:MGI Symbol;Acc:MGI:3646041]	-
ENSMUSG00000054426	29.4147	40.2481	36.4991	40.9308	86.8386	76.3743	91.1814	53.5575	36.7732	76.988	-1.06571	4.20027e-05	0.000653145	A930005H10Rik	3	115881581	115888130	-	2385	processed_transcript	RIKEN cDNA A930005H10 gene [Source:MGI Symbol;Acc:MGI:1915411]	-
ENSMUSG00000074284	31.936	33.845	54.2807	74.5851	118.957	105.669	110.085	100.814	48.6617	108.881	-1.16358	4.68055e-05	0.000711246	Gm10658	9	57056630	57071966	-	1466	antisense	predicted gene 10658 [Source:MGI Symbol;Acc:MGI:3642856]	-
ENSMUSG00000106889	0	6.4031	14.0381	6.36702	8.32699	71.1432	93.4053	57.7581	6.70206	57.6584	-3.11446	4.68974e-05	0.000712041	Gm7463	6	37541414	37541960	+	547	processed_pseudogene	predicted gene 7463 [Source:MGI Symbol;Acc:MGI:3645336]	-
ENSMUSG00000040127	203.382	225.023	715.944	482.984	1090.84	986.589	1421.09	894.725	406.833	1098.31	-1.43311	5.51655e-05	0.00081557	Sdr9c7	10	127898518	127911761	+	3038	protein_coding	4short chain dehydrogenase/reductase family 9C, member 7 [Source:MGI Symbol;Acc:MGI:1917311]	-
ENSMUSG00000044937	33.6168	24.6977	38.3708	24.5585	72.5638	77.4205	71.1659	46.2065	30.311	66.8392	-1.13944	5.82385e-05	0.000853991	Ttc41	10	86705811	86776844	+	5339	protein_coding	tetratricopeptide repeat domain 41 [Source:MGI Symbol;Acc:MGI:2387653]	-
ENSMUSG00000051652	474.838	796.729	1307.42	1124.23	1616.63	2071.52	2478.58	1857.71	925.804	2006.11	-1.11588	6.06947e-05	0.000884963	Lrrc3	10	77897575	77902536	-	4296	protein_coding	leucine rich repeat containing 3 [Source:MGI Symbol;Acc:MGI:2447899]	-
ENSMUSG00000014542	1271.56	1533.08	742.148	647.617	4308.62	1882.16	2007.1	2194.81	1048.6	2598.17	-1.30886	6.17891e-05	0.000898738	Clec4f	6	83644542	83656187	-	2471	protein_coding	C-type lectin domain family 4, member f [Source:MGI Symbol;Acc:MGI:1859834]	-
ENSMUSG00000034438	25.2126	33.845	9.35874	11.8245	72.5638	50.2187	67.83	51.4572	20.0602	60.5174	-1.58839	6.42922e-05	0.000927652	Gbp8	5	105014150	105139540	-	3443	protein_coding	guanylate-binding protein 8 [Source:MGI Symbol;Acc:MGI:1923324]	-
ENSMUSG00000041939	273.977	154.589	344.402	513.91	857.68	918.584	694.98	564.979	321.719	759.056	-1.23845	6.95554e-05	0.000991674	Mvk	5	114444269	114460591	+	2675	protein_coding	mevalonate kinase [Source:MGI Symbol;Acc:MGI:107624]	-
ENSMUSG00000116354	49.5848	69.5194	141.317	109.149	143.938	308.636	234.625	235.233	92.3925	230.608	-1.32198	7.36026e-05	0.00104113	Cyp2d38-ps	15	82693571	82707353	-	920	transcribed_unprocessed_pseudogene	cytochrome P450, family 2, subfamily d, member 38, pseudogene [Source:MGI Symbol;Acc:MGI:3780075]	-
ENSMUSG00000041044	35.2977	58.5426	59.896	69.1277	73.7534	199.829	123.428	142.82	55.716	134.958	-1.28	7.74765e-05	0.00108401	Lrit1	14	37054830	37064946	+	4325	protein_coding	leucine-rich repeat, immunoglobulin-like and transmembrane domains 1 [Source:MGI Symbol;Acc:MGI:2385320]	-
ENSMUSG00000027965	10.9255	6.4031	19.6534	23.6489	29.7393	58.5885	73.3899	42.0059	15.1577	50.9309	-1.75256	7.99523e-05	0.00111135	Olfm3	3	114904078	115125722	+	4938	protein_coding	olfactomedin 3 [Source:MGI Symbol;Acc:MGI:2387329]	-
ENSMUSG00000027533	176.488	178.372	435.182	554.84	800.581	3048.7	1422.21	1198.22	336.221	1617.43	-2.26641	7.99864e-05	0.00111135	Fabp5	3	10012548	10016607	+	3567	protein_coding	fatty acid binding protein 5, epidermal [Source:MGI Symbol;Acc:MGI:101790]	-
ENSMUSG00000011382	489.965	735.442	1229.74	897.75	1271.65	2146.85	1839.19	1659.23	838.224	1729.23	-1.04509	8.12144e-05	0.00112581	Dhdh	7	45470987	45488805	-	7408	protein_coding	dihydrodiol dehydrogenase (dimeric) [Source:MGI Symbol;Acc:MGI:1919005]	-
ENSMUSG00000116130	35.2977	40.2481	69.2547	59.1223	134.421	124.501	104.525	77.7109	50.9807	110.289	-1.11469	8.30926e-05	0.00114567	Gm49431	15	82621092	82660905	+	401	antisense	predicted gene, 49431 [Source:MGI Symbol;Acc:MGI:6155070]	-
ENSMUSG00000090925	8.40421	5.48837	14.0381	12.734	30.9288	36.6178	36.6949	21.0029	10.1662	31.3111	-1.62586	8.82338e-05	0.00119731	1810064F22Rik	9	22196963	22213860	-	2753	antisense	RIKEN cDNA 1810064F22 gene [Source:MGI Symbol;Acc:MGI:1917112]	-
ENSMUSG00000078234	285.743	563.473	701.906	556.66	687.572	1282.67	1374.39	1204.52	526.945	1137.29	-1.11041	9.25228e-05	0.00124986	Klhdc7a	4	139960220	139968026	-	7807	protein_coding	kelch domain containing 7A [Source:MGI Symbol;Acc:MGI:2444612]	-
ENSMUSG00000074219	2.52126	0.914728	3.7435	0.909574	7.13742	13.6009	20.0154	15.7522	2.02227	14.1265	-2.80804	0.000103199	0.00136641	Gm10644	8	83932329	83955205	-	2798	protein_coding	predicted gene 10644 [Source:MGI Symbol;Acc:MGI:3704314]	-
ENSMUSG00000030111	425.253	118.915	167.521	268.324	823.183	2224.27	1689.08	431.611	245.003	1292.04	-2.39855	0.000110885	0.00145004	A2m	6	121635376	121679227	+	7021	protein_coding	alpha-2-macroglobulin [Source:MGI Symbol;Acc:MGI:2449119]	-
ENSMUSG00000034329	20.1701	21.0388	28.0762	20.0106	36.8767	70.097	70.054	39.9056	22.3239	54.2333	-1.28429	0.00011514	0.00149304	Brip1	11	86058138	86201193	-	7454	protein_coding	BRCA1 interacting protein C-terminal helicase 1 [Source:MGI Symbol;Acc:MGI:2442836]	-
ENSMUSG00000055546	89.925	79.5814	43.0502	37.2926	210.554	95.2063	183.475	136.519	62.4623	156.439	-1.32142	0.000115911	0.00149943	Timd4	11	46810800	46844332	+	2173	protein_coding	T cell immunoglobulin and mucin domain containing 4 [Source:MGI Symbol;Acc:MGI:2445125]	-
ENSMUSG00000033594	56.3082	98.7907	250.814	177.367	262.895	503.234	435.891	420.059	145.82	405.52	-1.4769	0.000120044	0.00154292	Spata2l	8	123229801	123236233	-	3591	protein_coding	spermatogenesis associated 2-like [Source:MGI Symbol;Acc:MGI:1926029]	-
ENSMUSG00000050900	3.36168	6.4031	10.2946	7.2766	16.654	32.4329	18.9035	30.4543	6.834	24.6112	-1.86297	0.000122786	0.00157032	Gm7327	X	61785381	61786032	+	652	processed_pseudogene	predicted gene 7327 [Source:MGI Symbol;Acc:MGI:3646274]	-
ENSMUSG00000046794	1076.58	699.767	2015.87	1678.16	2856.16	2407.36	3384.83	2963.52	1367.6	2902.97	-1.08596	0.000126563	0.00161062	Ppp1r3b	8	35375739	35388139	+	6216	protein_coding	protein phosphatase 1, regulatory subunit 3B [Source:MGI Symbol;Acc:MGI:2177268]	-
ENSMUSG00000069874	583.252	1381.24	626.1	631.245	1300.2	2448.16	1935.94	1479.66	805.459	1790.99	-1.15304	0.000128184	0.0016255	Irgm2	11	58199618	58222782	+	3690	protein_coding	immunity-related GTPase family M member 2 [Source:MGI Symbol;Acc:MGI:1926262]	-
ENSMUSG00000079110	5.04252	2.74419	10.2946	5.45745	17.8436	20.9245	23.3513	23.1032	5.88469	21.3056	-1.86364	0.000131064	0.00165387	Capn3	2	120456019	120504913	+	5023	protein_coding	calpain 3 [Source:MGI Symbol;Acc:MGI:107437]	-
ENSMUSG00000029032	38.6594	50.3101	94.5233	90.0479	104.682	218.661	177.915	151.221	68.3851	163.12	-1.25708	0.000136316	0.00171056	Arhgef16	4	154278486	154301676	-	5481	protein_coding	Rho guanine nucleotide exchange factor (GEF) 16 [Source:MGI Symbol;Acc:MGI:2446219]	-
ENSMUSG00000037762	26.8935	23.7829	18.7175	12.734	64.2368	44.9876	47.8146	38.8554	20.532	48.9736	-1.2472	0.000143002	0.00178574	Slc16a9	10	70245100	70285968	+	3869	protein_coding	solute carrier family 16 (monocarboxylic acid transporters), member 9 [Source:MGI Symbol;Acc:MGI:1914109]	-
ENSMUSG00000106863	0	0.914728	2.80762	0.909574	10.7061	7.32356	15.5675	11.5516	1.15798	11.2872	-3.31542	0.000144926	0.00180477	Gm42109	5	90553199	90589077	-	906	processed_transcript	predicted gene, 42109 [Source:MGI Symbol;Acc:MGI:5624994]	-
ENSMUSG00000086389	42.021	26.5271	18.7175	29.1064	110.63	42.8952	82.2856	65.1091	29.093	75.23	-1.36379	0.000145372	0.00180782	Gm15998	3	89315439	89318907	+	1844	antisense	predicted gene 15998 [Source:MGI Symbol;Acc:MGI:3802094]	-
ENSMUSG00000097321	14.2872	46.6512	34.6273	37.2926	59.4785	103.576	96.7412	73.5103	33.2146	83.3265	-1.33191	0.00014579	0.00180927	1700028E10Rik	5	151368675	151432118	+	6927	processed_transcript	RIKEN cDNA 1700028E10 gene [Source:MGI Symbol;Acc:MGI:1916713]	-
ENSMUSG00000017716	2.52126	2.74419	5.61525	0	16.654	8.36979	22.2394	18.9026	2.72017	16.5414	-2.60996	0.000179244	0.0021376	Birc5	11	117849251	117855743	+	3402	protein_coding	baculoviral IAP repeat-containing 5 [Source:MGI Symbol;Acc:MGI:1203517]	-
ENSMUSG00000032363	54.6274	89.6434	92.6516	67.3085	86.8386	152.749	232.401	222.631	76.0577	173.655	-1.19335	0.000182154	0.00216505	Adamts7	9	90163069	90208071	+	6282	protein_coding	a disintegrin-like and metallopeptidase (reprolysin type) with thrombospondin type 1 motif, 7 [Source:MGI Symbol;Acc:MGI:1347346]	-
ENSMUSG00000043418	4.2021	15.5504	8.42287	13.6436	19.0331	58.5885	32.2471	37.8053	10.4547	36.9185	-1.82922	0.000187038	0.00220367	Lrit2	14	37067929	37073743	+	2909	protein_coding	leucine-rich repeat, immunoglobulin-like and transmembrane domains 2 [Source:MGI Symbol;Acc:MGI:2444885]	-
ENSMUSG00000017390	49.5848	53.0543	121.664	121.883	151.075	251.094	206.826	192.177	86.5464	200.293	-1.2127	0.000198741	0.00231633	Aldoc	11	78322968	78327781	+	3263	protein_coding	aldolase C, fructose-bisphosphate [Source:MGI Symbol;Acc:MGI:101863]	-
ENSMUSG00000001076	0.840421	0.914728	3.7435	0	17.8436	10.4622	11.1197	8.40118	1.37466	11.9567	-3.1351	0.000202068	0.00233801	C1ql4	15	99084086	99087817	-	1474	protein_coding	complement component 1, q subcomponent-like 4 [Source:MGI Symbol;Acc:MGI:3579909]	-
ENSMUSG00000085995	167.244	383.271	336.915	315.622	531.738	896.614	771.706	399.056	300.763	649.778	-1.11191	0.000202159	0.00233801	Gm2788	7	48877958	48913040	+	7586	processed_transcript	predicted gene 2788 [Source:MGI Symbol;Acc:MGI:3780956]	-
ENSMUSG00000004187	10.9255	29.2713	17.7816	20.0106	36.8767	47.0801	50.0385	52.5074	19.4973	46.6257	-1.26444	0.000212614	0.00243391	Kifc2	15	76659858	76668196	+	3932	protein_coding	kinesin family member C2 [Source:MGI Symbol;Acc:MGI:109187]	-
ENSMUSG00000022181	854.708	977.845	3116.46	2242.1	4391.89	4092.83	4545.72	4458.93	1797.78	4372.34	-1.28228	0.000213016	0.00243547	C6	15	4727175	4814967	+	3556	protein_coding	complement component 6 [Source:MGI Symbol;Acc:MGI:88233]	-
ENSMUSG00000046080	25.2126	18.2946	25.2686	20.9202	53.5307	34.5254	57.8223	47.2566	22.424	48.2837	-1.10262	0.00022054	0.00249922	Clec9a	6	129408862	129424763	+	3293	protein_coding	C-type lectin domain family 9, member a [Source:MGI Symbol;Acc:MGI:2444608]	-
ENSMUSG00000030157	221.871	573.535	641.074	586.676	893.367	1480.41	1018.56	937.781	505.789	1082.53	-1.09829	0.00026138	0.00287694	Clec2d	6	129180615	129186534	+	1213	protein_coding	C-type lectin domain family 2, member d [Source:MGI Symbol;Acc:MGI:2135589]	-
ENSMUSG00000046959	642.081	885.457	1589.11	1327.07	1736.77	2653.22	2648.71	1852.46	1110.93	2222.79	-1.00082	0.000266201	0.00292107	Slc26a1	5	108669878	108675569	-	4050	protein_coding	solute carrier family 26 (sulfate transporter), member 1 [Source:MGI Symbol;Acc:MGI:2385894]	-
ENSMUSG00000019232	122.701	178.372	195.598	332.904	227.208	419.536	699.428	917.829	207.394	566	-1.44901	0.000267769	0.00292935	Etnppl	3	130617448	130637521	+	8262	protein_coding	ethanolamine phosphate phospholyase [Source:MGI Symbol;Acc:MGI:1919010]	-
ENSMUSG00000028838	18.4893	26.5271	117.92	62.7606	190.331	315.96	206.826	97.6637	56.4243	202.695	-1.84683	0.000270066	0.0029491	Extl1	4	134356372	134383850	-	4333	protein_coding	exostoses (multiple)-like 1 [Source:MGI Symbol;Acc:MGI:1888742]	-
ENSMUSG00000032725	27.7339	22.8682	11.2305	12.734	85.6491	35.5716	41.1428	49.3569	18.6417	52.9301	-1.49746	0.000273349	0.00297413	Folr2	7	101839988	101857194	-	1546	protein_coding	folate receptor 2 (fetal) [Source:MGI Symbol;Acc:MGI:95569]	-
ENSMUSG00000070644	1198.44	1316.29	2757.09	2825.14	3512.8	5014.55	3868.54	4081.92	2024.24	4119.45	-1.02518	0.000296288	0.00317339	Etnk2	1	133363572	133380336	+	4566	protein_coding	ethanolamine kinase 2 [Source:MGI Symbol;Acc:MGI:2443760]	-
ENSMUSG00000036896	679.9	789.411	434.246	466.612	1834.32	796.176	1081.94	1041.75	592.542	1188.55	-1.00379	0.00029914	0.00319339	C1qc	4	136889804	136893065	-	1931	protein_coding	complement component 1, q subcomponent, C chain [Source:MGI Symbol;Acc:MGI:88225]	-
ENSMUSG00000000686	119.34	178.372	271.404	238.309	245.051	567.053	461.467	431.611	201.856	426.295	-1.07984	0.000299175	0.00319339	Abhd15	11	77515121	77538607	+	3035	protein_coding	abhydrolase domain containing 15 [Source:MGI Symbol;Acc:MGI:1914727]	-
ENSMUSG00000078963	6.72337	8.23256	14.974	13.6436	21.4123	31.3867	36.6949	29.4041	10.8934	29.7245	-1.45699	0.000306905	0.00325276	Hsbp1l1	18	80229758	80247102	-	1251	protein_coding	heat shock factor binding protein 1-like 1 [Source:MGI Symbol;Acc:MGI:1913505]	-
ENSMUSG00000061751	245.403	294.543	595.216	491.17	561.477	822.332	1101.96	914.678	406.583	850.112	-1.06465	0.000316246	0.0033302	Kalrn	16	33969073	34573532	-	24050	protein_coding	kalirin, RhoGEF kinase [Source:MGI Symbol;Acc:MGI:2685385]	-
ENSMUSG00000038777	7.56379	1.82946	10.2946	8.18617	20.2227	20.9245	23.3513	27.3038	6.96851	22.9506	-1.72139	0.00033187	0.00346434	Sema6c	3	95160457	95174024	+	5935	protein_coding	sema domain, transmembrane domain (TM), and cytoplasmic domain, (semaphorin) 6C [Source:MGI Symbol;Acc:MGI:1338032]	-
ENSMUSG00000075517	226.073	295.457	609.254	403.851	575.752	978.219	799.505	784.46	383.659	784.484	-1.03264	0.000334595	0.00348334	Cyp2d37-ps	15	82688750	82693148	-	2010	transcribed_unprocessed_pseudogene	cytochrome P450, family 2, subfamily d, polypeptide 37, pseudogene [Source:MGI Symbol;Acc:MGI:3721937]	-
ENSMUSG00000023243	121.021	209.473	397.747	302.888	404.454	644.474	643.829	566.029	257.782	564.697	-1.13226	0.000336953	0.00350318	Kcnk5	14	20140057	20181809	-	3404	protein_coding	potassium channel, subfamily K, member 5 [Source:MGI Symbol;Acc:MGI:1336175]	-
ENSMUSG00000046159	30.2551	37.5039	31.8197	15.4628	72.5638	80.5592	112.309	35.705	28.7604	75.2842	-1.38743	0.000347699	0.00359437	Chrm3	13	9875486	10360847	-	6253	protein_coding	cholinergic receptor, muscarinic 3, cardiac [Source:MGI Symbol;Acc:MGI:88398]	-
ENSMUSG00000039648	721.921	666.837	1665.86	1238.84	1831.94	2462.81	2692.07	1759	1073.36	2186.45	-1.02662	0.000356377	0.00366493	Kyat1	2	30185124	30205847	-	2923	protein_coding	kynurenine aminotransferase 1 [Source:MGI Symbol;Acc:MGI:1917516]	-
ENSMUSG00000026839	77.3187	169.225	184.367	176.457	236.725	3106.24	788.385	416.908	151.842	1137.06	-2.90489	0.000357937	0.00367676	Upp2	2	58567298	58792971	+	7761	protein_coding	uridine phosphorylase 2 [Source:MGI Symbol;Acc:MGI:1923904]	-
ENSMUSG00000034774	15.968	32.0155	14.0381	32.7447	59.4785	59.6347	100.077	36.7552	23.6916	63.9864	-1.43369	0.000365789	0.00373611	Dsg1c	18	20247340	20285031	+	4088	protein_coding	desmoglein 1 gamma [Source:MGI Symbol;Acc:MGI:2664358]	-
ENSMUSG00000069733	15.968	19.2093	31.8197	25.4681	63.0472	53.3574	37.8069	48.3068	23.1163	50.6296	-1.13416	0.000373843	0.00380327	Ube2u	4	100478849	100550147	+	1537	protein_coding	ubiquitin-conjugating enzyme E2U (putative) [Source:MGI Symbol;Acc:MGI:3588216]	-
ENSMUSG00000097503	11.7659	10.062	16.8457	29.1064	53.5307	68.0045	35.583	32.5546	16.945	47.4182	-1.48679	0.00037512	0.00381195	3110045C21Rik	1	169969409	169972396	+	1135	antisense	RIKEN cDNA 3110045C21 gene [Source:MGI Symbol;Acc:MGI:1914553]	-
ENSMUSG00000025317	84.0421	153.674	285.442	215.569	228.398	748.05	498.162	425.31	184.682	474.98	-1.3639	0.000418625	0.00416244	Car5a	8	121916126	121944904	-	1339	protein_coding	carbonic anhydrase 5a, mitochondrial [Source:MGI Symbol;Acc:MGI:101946]	-
ENSMUSG00000069922	5282.89	7454.12	14833.6	12718.6	18914.2	22294	23359.1	16670	10072.3	20309.3	-1.01177	0.000421628	0.00418306	Ces3a	8	105048601	105058413	+	2627	protein_coding	carboxylesterase 3A [Source:MGI Symbol;Acc:MGI:102773]	-
ENSMUSG00000014852	20.1701	31.1008	25.2686	24.5585	45.2037	57.5423	40.0308	58.8082	25.2745	50.3963	-1.00098	0.00046114	0.0044958	Adamts13	2	26973416	27009628	+	4925	protein_coding	a disintegrin-like and metallopeptidase (reprolysin type) with thrombospondin type 1 motif, 13 [Source:MGI Symbol;Acc:MGI:2685556]	-
ENSMUSG00000096215	22.6914	8.23256	7.48699	14.5532	30.9288	32.4329	57.8223	32.5546	13.241	38.4347	-1.52866	0.000463031	0.00451179	Smim22	16	5007288	5008309	+	561	protein_coding	small integral membrane protein 22 [Source:MGI Symbol;Acc:MGI:3643379]	-
ENSMUSG00000022149	3770.13	2915.24	8819.68	7837.8	14077.4	15315.7	11999.2	9535.34	5835.71	12731.9	-1.12549	0.00046767	0.00454499	C9	15	6445327	6498751	+	2556	protein_coding	complement component 9 [Source:MGI Symbol;Acc:MGI:1098282]	-
ENSMUSG00000038372	96.6484	77.7519	59.896	84.5904	179.625	109.853	272.432	116.566	79.7217	169.619	-1.08713	0.000470758	0.00457225	Gmds	13	31819579	32338740	-	3351	protein_coding	GDP-mannose 4, 6-dehydratase [Source:MGI Symbol;Acc:MGI:1891112]	-
ENSMUSG00000003378	52.1061	26.5271	44.922	30.9255	67.8055	117.177	72.2779	68.2596	38.6202	81.38	-1.07483	0.000478745	0.00462704	Grik5	7	25009849	25072346	-	5168	protein_coding	glutamate receptor, ionotropic, kainate 5 (gamma 2) [Source:MGI Symbol;Acc:MGI:95818]	-
ENSMUSG00000079484	15.968	11.8915	21.5251	12.734	20.2227	46.0338	43.3667	47.2566	15.5297	39.22	-1.34196	0.000488332	0.00469984	Phyhd1	2	30266203	30282149	+	2657	protein_coding	phytanoyl-CoA dioxygenase domain containing 1 [Source:MGI Symbol;Acc:MGI:3612860]	-
ENSMUSG00000031767	1250.55	1330.02	2245.16	1898.28	3083.37	6076.47	3761.79	1778.95	1681	3675.14	-1.12856	0.00051711	0.00492417	Nudt7	8	114133557	114154739	+	5618	protein_coding	nudix (nucleoside diphosphate linked moiety X)-type motif 7 [Source:MGI Symbol;Acc:MGI:1914778]	-
ENSMUSG00000090222	11.7659	25.6124	10.2946	11.8245	21.4123	57.5423	52.2625	37.8053	14.8743	42.2556	-1.51041	0.000536674	0.00507291	Ifi203-ps	1	173776529	173798270	-	2556	unprocessed_pseudogene	interferon activated gene 203, pseudogene [Source:MGI Symbol;Acc:MGI:3840117]	-
ENSMUSG00000030659	323.562	204.899	231.161	297.431	785.116	418.489	633.822	292.991	264.263	532.605	-1.0101	0.000537721	0.00508013	Nucb2	7	116504369	116540584	+	2331	protein_coding	nucleobindin 2 [Source:MGI Symbol;Acc:MGI:1858179]	-
ENSMUSG00000036216	234.477	313.752	422.079	601.229	1130.09	845.349	950.732	454.714	392.884	845.222	-1.10525	0.000544996	0.00513271	Leap2	11	53422181	53423170	-	531	protein_coding	liver-expressed antimicrobial peptide 2 [Source:MGI Symbol;Acc:MGI:2672795]	-
ENSMUSG00000038600	28.5743	52.1395	58.0242	73.6755	137.99	216.568	98.9651	71.41	53.1034	131.233	-1.30713	0.00054633	0.00513454	Atp6v0a4	6	38048483	38124586	-	4973	protein_coding	ATPase, H+ transporting, lysosomal V0 subunit A4 [Source:MGI Symbol;Acc:MGI:2153480]	-
ENSMUSG00000064294	1007.66	1418.74	3024.75	1245.21	3436.67	3287.23	5935.68	2586.51	1674.09	3811.52	-1.18706	0.000565083	0.00528046	Aox3	1	58113130	58200698	+	7033	protein_coding	aldehyde oxidase 3 [Source:MGI Symbol;Acc:MGI:1918974]	-
ENSMUSG00000097426	12.6063	47.5659	99.2027	58.2128	73.7534	224.938	313.575	143.87	54.3969	189.034	-1.79923	0.000570039	0.00531574	Gm8941	1	151136507	151137780	+	899	processed_pseudogene	predicted gene 8941 [Source:MGI Symbol;Acc:MGI:3779824]	-
ENSMUSG00000043681	337.009	494.868	444.54	432.048	969.5	356.762	1033.02	1258.08	427.116	904.339	-1.08229	0.000574323	0.00534185	Fam25c	14	34351881	34355433	-	408	protein_coding	family with sequence similarity 25, member C [Source:MGI Symbol;Acc:MGI:1916384]	-
ENSMUSG00000090610	223.552	71.3488	186.239	339.271	679.245	526.25	457.019	344.448	205.103	501.741	-1.29021	0.000575203	0.00534452	Gm3571	10	93778660	93779719	+	1060	processed_pseudogene	predicted gene 3571 [Source:MGI Symbol;Acc:MGI:3781748]	-
ENSMUSG00000087691	5.88295	8.23256	10.2946	5.45745	22.6018	24.0631	23.3513	15.7522	7.46689	21.4421	-1.526	0.000576999	0.00535844	Gm15674	1	130422824	130437914	+	2438	antisense	predicted gene 15674 [Source:MGI Symbol;Acc:MGI:3783116]	-
ENSMUSG00000097148	15.1276	12.8062	33.6915	18.1915	93.9761	58.5885	28.9112	45.1563	19.9542	56.658	-1.50636	0.000592729	0.00547628	Gm3839	14	11280735	11356726	-	1712	protein_coding	predicted pseudogene 3839 [Source:MGI Symbol;Acc:MGI:3782011]	-
ENSMUSG00000022763	19.3297	19.2093	27.1404	21.8298	35.6871	55.4498	40.0308	46.2065	21.8773	44.3436	-1.02526	0.000609131	0.00558484	Aifm3	16	17489611	17507485	+	4688	protein_coding	apoptosis-inducing factor, mitochondrion-associated 3 [Source:MGI Symbol;Acc:MGI:1919418]	-
ENSMUSG00000001095	0.840421	1.82946	5.61525	2.72872	14.2748	7.32356	27.7992	11.5516	2.75346	15.2373	-2.48107	0.000629603	0.00572878	Slc13a2	11	78397087	78422217	-	2412	protein_coding	solute carrier family 13 (sodium-dependent dicarboxylate transporter), member 2 [Source:MGI Symbol;Acc:MGI:1276558]	-
ENSMUSG00000024424	547.114	790.325	1957.85	1209.73	2015.13	3542.51	2203.92	2300.87	1126.26	2515.61	-1.15958	0.000644512	0.00582909	Ttc39c	18	12599926	12737050	+	5197	protein_coding	tetratricopeptide repeat domain 39C [Source:MGI Symbol;Acc:MGI:1919997]	-
ENSMUSG00000063388	14.2872	42.9922	28.0762	22.7394	57.0994	75.3281	85.6215	42.0059	27.0237	65.0137	-1.26992	0.000657751	0.0059191	BC023105	18	60441753	60442983	+	1227	pseudogene	cDNA sequence BC023105 [Source:MGI Symbol;Acc:MGI:2384767]	-
ENSMUSG00000090086	12.6063	18.2946	25.2686	24.5585	27.3601	54.4036	45.5907	60.9085	20.182	47.0657	-1.22991	0.000668667	0.00599909	AI480526	5	123133723	123141666	-	4725	lincRNA	expressed sequence AI480526 [Source:MGI Symbol;Acc:MGI:2140910]	-
ENSMUSG00000022057	26.053	16.4651	12.1664	14.5532	92.7865	32.4329	35.583	36.7552	17.3094	49.3894	-1.50371	0.000669899	0.00600143	Adamdec1	14	68563380	68582095	-	2442	protein_coding	ADAM-like, decysin 1 [Source:MGI Symbol;Acc:MGI:1917650]	-
ENSMUSG00000039628	21.0105	31.1008	34.6273	18.1915	66.6159	40.8027	52.2625	57.7581	26.2325	54.3598	-1.05209	0.000670249	0.00600158	Hs3st6	17	24753003	24758683	+	1219	protein_coding	heparan sulfate (glucosamine) 3-O-sulfotransferase 6 [Source:MGI Symbol;Acc:MGI:3580487]	-
ENSMUSG00000039304	37.8189	96.0465	93.5874	47.2979	96.3552	241.678	170.131	138.619	68.6877	161.696	-1.23787	0.00067492	0.0060338	Tnfsf10	3	27317028	27342427	+	5266	protein_coding	tumor necrosis factor (ligand) superfamily, member 10 [Source:MGI Symbol;Acc:MGI:107414]	-
ENSMUSG00000022033	0	0	0	0	7.13742	5.23112	4.44787	2.10029	0	4.72918	-4.83243	0.000686753	0.0061159	Pbk	14	65805837	65817822	+	1791	protein_coding	PDZ binding kinase [Source:MGI Symbol;Acc:MGI:1289156]	-
ENSMUSG00000024131	358.019	619.271	1616.25	1130.6	2331.56	2051.64	2880	1657.13	931.037	2230.08	-1.26033	0.00070897	0.00627034	Slc3a1	17	85028347	85064243	+	2307	protein_coding	solute carrier family 3, member 1 [Source:MGI Symbol;Acc:MGI:1195264]	-
ENSMUSG00000098014	0.840421	3.65891	11.2305	7.2766	17.8436	15.6934	26.6872	33.6047	5.75161	23.4572	-2.04219	0.000725861	0.00639149	Gm26967	7	119512000	119514302	-	2303	sense_intronic	predicted gene, 26967 [Source:MGI Symbol;Acc:MGI:5504082]	-
ENSMUSG00000110206	15.1276	11.8915	9.35874	16.3723	26.1705	33.4792	36.6949	26.2537	13.1875	30.6496	-1.21401	0.000731521	0.00643503	Flt3l	7	45129788	45136432	-	3878	protein_coding	FMS-like tyrosine kinase 3 ligand [Source:MGI Symbol;Acc:MGI:95560]	-
ENSMUSG00000078688	21.8509	25.6124	42.1143	38.2021	546.013	89.9752	55.5984	96.6135	31.945	197.05	-2.6248	0.000732242	0.00643823	Mup2	4	60135932	60154289	-	1336	protein_coding	major urinary protein 2 [Source:MGI Symbol;Acc:MGI:97234]	-
ENSMUSG00000021273	1340.47	675.07	1616.25	2373.08	3553.25	3652.37	2948.94	2299.82	1501.22	3113.59	-1.05244	0.000750501	0.00656473	Fdft1	14	63145150	63179578	-	4227	protein_coding	farnesyl diphosphate farnesyl transferase 1 [Source:MGI Symbol;Acc:MGI:102706]	-
ENSMUSG00000032609	27.7339	42.0775	31.8197	42.75	46.3932	101.484	57.8223	107.115	36.0953	78.2036	-1.12005	0.00075064	0.00656473	Klhdc8b	9	108447636	108461581	-	8419	protein_coding	kelch domain containing 8B [Source:MGI Symbol;Acc:MGI:1925517]	-
ENSMUSG00000052407	26.053	16.4651	33.6915	37.2926	54.7202	60.681	62.2702	49.3569	28.3755	56.7571	-1.00127	0.000758541	0.00660515	Ccdc171	4	83525545	83864670	+	5999	protein_coding	coiled-coil domain containing 171 [Source:MGI Symbol;Acc:MGI:1922152]	-
ENSMUSG00000034353	25.2126	34.7597	37.435	48.2074	97.5448	75.3281	50.0385	68.2596	36.4037	72.7927	-1.00045	0.000774297	0.00671294	Ramp1	1	91179822	91225196	+	3022	protein_coding	receptor (calcitonin) activity modifying protein 1 [Source:MGI Symbol;Acc:MGI:1858418]	-
ENSMUSG00000097131	14.2872	18.2946	36.4991	14.5532	32.1184	54.4036	60.0463	55.6578	20.9085	50.5565	-1.28065	0.000813146	0.0069992	D230017M19Rik	1	72236465	72274869	+	5335	lincRNA	RIKEN cDNA D230017M19 gene [Source:MGI Symbol;Acc:MGI:2445071]	-
ENSMUSG00000028354	4.2021	3.65891	12.1664	12.734	28.5497	30.3405	17.7915	25.2035	8.19036	25.4713	-1.64445	0.000817013	0.00702912	Fmn2	1	174501825	174822729	+	7960	protein_coding	formin 2 [Source:MGI Symbol;Acc:MGI:1859252]	-
ENSMUSG00000039632	19.3297	21.9535	25.2686	32.7447	44.0141	75.3281	46.7026	42.0059	24.8241	52.0127	-1.07148	0.000827446	0.00710192	Ccdc151	9	21989871	22002634	-	2514	protein_coding	coiled-coil domain containing 151 [Source:MGI Symbol;Acc:MGI:1924859]	-
ENSMUSG00000023341	65.5528	164.651	67.3829	47.2979	167.729	345.254	204.602	143.87	86.2212	215.364	-1.3215	0.000846673	0.00723934	Mx2	16	97535308	97560900	+	3614	polymorphic_pseudogene	MX dynamin-like GTPase 2 [Source:MGI Symbol;Acc:MGI:97244]	-
ENSMUSG00000030149	20.1701	24.6977	10.2946	9.09574	45.2037	39.7565	45.5907	28.354	16.0645	39.7262	-1.30089	0.000906774	0.00764432	Klrk1	6	129610323	129623864	-	7183	protein_coding	killer cell lectin-like receptor subfamily K, member 1 [Source:MGI Symbol;Acc:MGI:1196250]	-
ENSMUSG00000116478	5.88295	1.82946	2.80762	5.45745	8.32699	17.7858	18.9035	16.8024	3.99437	15.4546	-1.94695	0.000964196	0.00801213	Gm18890	15	99883640	99884444	+	805	processed_pseudogene	predicted gene, 18890 [Source:MGI Symbol;Acc:MGI:5011075]	-
ENSMUSG00000028976	39.4998	53.0543	104.818	71.8564	111.82	195.644	102.301	160.673	67.3071	142.609	-1.08658	0.000971147	0.00805502	Slc2a5	4	150119283	150144169	+	3402	protein_coding	solute carrier family 2 (facilitated glucose transporter), member 5 [Source:MGI Symbol;Acc:MGI:1928369]	-
ENSMUSG00000038576	74.7975	49.3953	156.291	80.9521	242.672	244.816	173.467	130.218	90.359	197.793	-1.13087	0.00100296	0.008258	Susd4	1	182763860	182896591	+	3858	protein_coding	sushi domain containing 4 [Source:MGI Symbol;Acc:MGI:2138351]	-
ENSMUSG00000026605	0.840421	0.914728	1.87175	0	10.7061	8.36979	10.0077	4.20059	0.906724	8.32105	-3.20293	0.00103523	0.00845796	Cenpf	1	189640606	189688086	-	15433	protein_coding	centromere protein F [Source:MGI Symbol;Acc:MGI:1313302]	-
ENSMUSG00000053613	0.840421	6.4031	11.2305	8.18617	19.0331	50.2187	14.4556	25.2035	6.66505	27.2277	-2.04354	0.00110584	0.00891358	Notumos	11	120659157	120661815	+	2659	antisense	notum palmitoleoyl-protein carboxylesterase, opposite strand [Source:MGI Symbol;Acc:MGI:3698431]	-
ENSMUSG00000029408	21.0105	22.8682	26.2045	41.8404	47.5828	70.097	62.2702	46.2065	27.9809	56.5391	-1.01795	0.00110786	0.00892581	Abcb9	5	124061530	124095798	-	5601	protein_coding	ATP-binding cassette, sub-family B (MDR/TAP), member 9 [Source:MGI Symbol;Acc:MGI:1861729]	-
ENSMUSG00000086474	0	0	0	0	2.37914	8.36979	5.55984	2.10029	0	4.60227	-4.80164	0.00114876	0.00921005	9130204K15Rik	11	79781979	79872394	-	1462	lincRNA	RIKEN cDNA 9130204K15 gene [Source:MGI Symbol;Acc:MGI:2441733]	-
ENSMUSG00000058626	0	0	0	0.909574	26.1705	0	1.11197	16.8024	0.227394	11.0212	-5.33369	0.00116957	0.00934774	Capn11	17	45630204	45659325	-	2708	protein_coding	calpain 11 [Source:MGI Symbol;Acc:MGI:1352490]	-
ENSMUSG00000074469	7.56379	10.9767	6.55112	1.81915	30.9288	17.7858	56.7104	9.45132	6.7277	28.7191	-2.09048	0.00117883	0.00940508	Gm15348	8	12706944	12719127	-	3655	lincRNA	predicted gene 15348 [Source:MGI Symbol;Acc:MGI:3642533]	-
ENSMUSG00000085501	1.68084	8.23256	5.61525	1.81915	24.981	17.7858	15.5675	10.5015	4.33695	17.2089	-1.99503	0.00123247	0.0097654	Gm11772	11	120235234	120236122	-	532	antisense	predicted gene 11772 [Source:MGI Symbol;Acc:MGI:3649468]	-
ENSMUSG00000090369	11.7659	9.14728	14.0381	7.2766	8.32699	33.4792	43.3667	53.5575	10.557	34.6826	-1.71978	0.00123267	0.0097654	4933411K16Rik	19	42052248	42053627	+	1380	protein_coding	RIKEN cDNA 4933411K16 gene [Source:MGI Symbol;Acc:MGI:1914015]	-
ENSMUSG00000051452	10.085	13.7209	27.1404	25.4681	33.308	47.0801	55.5984	40.9557	19.1036	44.2355	-1.21804	0.0012384	0.00979353	Gm11437	11	84148351	84167476	-	1239	protein_coding	predicted gene 11437 [Source:MGI Symbol;Acc:MGI:3650287]	-
ENSMUSG00000020914	21.8509	10.062	6.55112	6.36702	30.9288	19.8782	43.3667	37.8053	11.2078	32.9948	-1.54689	0.001281	0.0100773	Top2a	11	98992943	99024189	-	9013	protein_coding	topoisomerase (DNA) II alpha [Source:MGI Symbol;Acc:MGI:98790]	-
ENSMUSG00000044122	10.9255	17.3798	16.8457	19.1011	29.7393	27.2018	53.3744	34.6549	16.063	36.2426	-1.1773	0.00132936	0.0103716	Proca1	11	78193392	78205763	+	2088	protein_coding	protein interacting with cyclin A1 [Source:MGI Symbol;Acc:MGI:1918274]	-
ENSMUSG00000033207	16.8084	21.9535	17.7816	19.1011	36.8767	55.4498	26.6872	39.9056	18.9111	39.7298	-1.07509	0.00134717	0.0104788	Mamdc2	19	23302609	23448322	-	3338	protein_coding	MAM domain containing 2 [Source:MGI Symbol;Acc:MGI:1918988]	-
ENSMUSG00000114796	0	1.82946	4.67937	0.909574	20.2227	9.41601	17.7915	4.20059	1.8546	12.9077	-2.81685	0.00135379	0.0105166	A930028N01Rik	19	40297971	40299555	+	422	antisense	RIKEN cDNA A930028N01 gene [Source:MGI Symbol;Acc:MGI:1925688]	-
ENSMUSG00000038599	29.4147	25.6124	94.5233	42.75	245.051	118.223	135.66	56.7079	48.0751	138.911	-1.53118	0.00136077	0.0105562	Capn8	1	182565007	182632352	+	3770	protein_coding	calpain 8 [Source:MGI Symbol;Acc:MGI:2181366]	-
ENSMUSG00000039116	19.3297	17.3798	18.7175	19.1011	36.8767	54.4036	32.2471	30.4543	18.632	38.4954	-1.04818	0.00136214	0.0105588	Adgrg6	10	14402583	14545659	-	12228	protein_coding	adhesion G protein-coupled receptor G6 [Source:MGI Symbol;Acc:MGI:1916151]	-
ENSMUSG00000027322	191.616	418.946	99.2027	106.42	480.586	385.01	636.046	456.814	204.046	489.614	-1.26262	0.00147661	0.0112381	Siglec1	2	131069220	131086765	-	7143	protein_coding	sialic acid binding Ig-like lectin 1, sialoadhesin [Source:MGI Symbol;Acc:MGI:99668]	-
ENSMUSG00000021087	5.88295	9.14728	12.1664	7.2766	23.7914	16.7396	18.9035	32.5546	8.6183	22.9972	-1.42286	0.00147873	0.01124	Rtn1	12	72211752	72409054	-	4980	protein_coding	reticulon 1 [Source:MGI Symbol;Acc:MGI:1933947]	-
ENSMUSG00000046031	8.40421	18.2946	14.974	11.8245	45.2037	21.9707	30.0231	30.4543	13.3743	31.9129	-1.25508	0.00150855	0.0114148	Calhm6	10	34126067	34127984	-	1094	protein_coding	calcium homeostasis modulator family member 6 [Source:MGI Symbol;Acc:MGI:2443082]	-
ENSMUSG00000095532	34.4573	48.4806	78.6134	20.9202	143.938	260.51	95.6292	46.2065	45.6179	136.571	-1.58331	0.00153711	0.0115813	Mup-ps13	4	61534230	61536973	+	545	unprocessed_pseudogene	major urinary protein, pseudogene 13 [Source:MGI Symbol;Acc:MGI:3802118]	-
ENSMUSG00000034035	14.2872	25.6124	34.6273	33.6543	64.2368	63.8196	66.7181	35.705	27.0453	57.6199	-1.0941	0.001636	0.0121432	Ccdc17	4	116596654	116600266	+	2634	protein_coding	coiled-coil domain containing 17 [Source:MGI Symbol;Acc:MGI:1915667]	-
ENSMUSG00000067144	56.3082	75.0077	189.047	128.25	168.919	435.229	335.814	159.622	112.153	274.896	-1.29475	0.00165828	0.01225	Slc22a7	17	46432183	46438457	-	2101	protein_coding	solute carrier family 22 (organic anion transporter), member 7 [Source:MGI Symbol;Acc:MGI:1859559]	-
ENSMUSG00000050410	20.1701	17.3798	25.2686	34.5638	39.2558	62.7734	51.1505	42.0059	24.3456	48.7964	-1.00678	0.00166468	0.0122801	Tcf19	17	35512734	35516824	-	1782	protein_coding	transcription factor 19 [Source:MGI Symbol;Acc:MGI:103180]	-
ENSMUSG00000085192	5.88295	6.4031	9.35874	6.36702	10.7061	25.1094	26.6872	17.8525	7.00295	20.0888	-1.52841	0.00167286	0.0123253	Gm12195	11	50134082	50135004	-	469	antisense	predicted gene 12195 [Source:MGI Symbol;Acc:MGI:3651100]	-
ENSMUSG00000027296	7.56379	15.5504	15.9099	7.2766	20.2227	35.5716	26.6872	31.5044	11.5752	28.4965	-1.30964	0.00168104	0.0123705	Itpka	2	119742337	119751263	+	1818	protein_coding	inositol 1,4,5-trisphosphate 3-kinase A [Source:MGI Symbol;Acc:MGI:1333822]	-
ENSMUSG00000114019	4.2021	4.57364	3.7435	2.72872	11.8957	14.6471	10.0077	15.7522	3.81199	13.0757	-1.77985	0.00173658	0.0127261	Gm47155	13	93410783	93412957	+	2175	TEC	predicted gene, 47155 [Source:MGI Symbol;Acc:MGI:6095924]	-
ENSMUSG00000005553	4.2021	9.14728	3.7435	6.36702	15.4644	20.9245	24.4633	11.5516	5.86498	18.1009	-1.62852	0.00173784	0.0127261	Atp4a	7	30712209	30725534	+	3761	protein_coding	ATPase, H+/K+ exchanging, gastric, alpha polypeptide [Source:MGI Symbol;Acc:MGI:88113]	-
ENSMUSG00000093651	45.3827	17.3798	33.6915	50.9362	103.493	74.2819	77.8377	55.6578	36.8476	77.8175	-1.07481	0.00174155	0.0127428	Gm5873	6	6735427	6736492	-	1066	processed_pseudogene	predicted gene 5873 [Source:MGI Symbol;Acc:MGI:3648385]	-
ENSMUSG00000105096	15.1276	45.7364	16.8457	19.1011	30.9288	83.6979	107.861	47.2566	24.2027	67.4361	-1.48087	0.00177278	0.0129233	Gbp10	5	105215699	105239533	-	3873	protein_coding	guanylate-binding protein 10 [Source:MGI Symbol;Acc:MGI:4359647]	-
ENSMUSG00000107552	7.56379	10.062	22.461	28.1968	49.962	43.9414	32.2471	44.1062	17.0709	42.5641	-1.32279	0.00179699	0.0130636	Gm44096	6	124492163	124494368	-	504	antisense	predicted gene, 44096 [Source:MGI Symbol;Acc:MGI:5690488]	-
ENSMUSG00000100510	28.5743	6.4031	31.8197	28.1968	53.5307	68.0045	57.8223	47.2566	23.7485	56.6535	-1.2538	0.00180853	0.0131368	AV026068	8	57281117	57324233	-	12840	processed_transcript	expressed sequence AV026068 [Source:MGI Symbol;Acc:MGI:2142734]	-
ENSMUSG00000062432	0	0.914728	0	2.72872	8.32699	5.23112	7.78377	10.5015	0.910863	7.96084	-3.14033	0.00190689	0.0137295	Cyp26c1	19	37685581	37693398	+	1747	protein_coding	cytochrome P450, family 26, subfamily c, polypeptide 1 [Source:MGI Symbol;Acc:MGI:2679699]	-
ENSMUSG00000086432	39.4998	19.2093	60.8318	99.1436	129.663	194.598	110.085	100.814	54.6711	133.79	-1.29212	0.00207742	0.0146641	B430119L08Rik	12	103895897	103898784	+	1994	antisense	RIKEN cDNA B430119L08 gene [Source:MGI Symbol;Acc:MGI:2441857]	-
ENSMUSG00000097336	2.52126	6.4031	5.61525	10.9149	16.654	18.832	18.9035	18.9026	6.36363	18.323	-1.53485	0.00221967	0.0154981	Fendrr	8	121054882	121083110	-	3322	processed_transcript	Foxf1 adjacent non-coding developmental regulatory RNA [Source:MGI Symbol;Acc:MGI:1916040]	-
ENSMUSG00000054545	10.9255	21.0388	47.7296	30.9255	48.7724	63.8196	63.3822	81.9115	27.6548	64.4714	-1.22729	0.0022299	0.0155514	Ugt1a6a	1	88134809	88218997	+	4312	protein_coding	UDP glucuronosyltransferase 1 family, polypeptide A6A [Source:MGI Symbol;Acc:MGI:2137698]	-
ENSMUSG00000044708	8.40421	14.6357	13.1022	7.2766	29.7393	14.6471	46.7026	25.2035	10.8547	29.0731	-1.42183	0.00226254	0.0157486	Kcnj10	1	172341210	172374085	+	5407	protein_coding	potassium inwardly-rectifying channel, subfamily J, member 10 [Source:MGI Symbol;Acc:MGI:1194504]	-
ENSMUSG00000040380	1.68084	0	0.935874	0	2.37914	3.13867	10.0077	19.9528	0.654179	8.86958	-3.73773	0.00227593	0.0158112	Cbln3	14	55878913	55884392	-	4866	protein_coding	cerebellin 3 precursor protein [Source:MGI Symbol;Acc:MGI:1889286]	-
ENSMUSG00000019874	75.6379	78.6667	57.0883	38.2021	208.175	79.513	117.869	105.015	62.3987	127.643	-1.02949	0.00233904	0.01615	Fabp7	10	57784881	57788450	+	1250	protein_coding	fatty acid binding protein 7, brain [Source:MGI Symbol;Acc:MGI:101916]	-
ENSMUSG00000040483	110.936	282.651	91.7157	72.766	318.805	315.96	343.598	240.484	139.517	304.712	-1.12708	0.00234329	0.016163	Xaf1	11	72301629	72313733	+	4689	protein_coding	XIAP associated factor 1 [Source:MGI Symbol;Acc:MGI:3772572]	-
ENSMUSG00000032482	1.68084	1.82946	24.3327	20.0106	59.4785	48.1263	48.9266	36.7552	11.9634	48.3216	-2.01899	0.00236624	0.0162878	Cspg5	9	110243783	110262576	+	10074	protein_coding	chondroitin sulfate proteoglycan 5 [Source:MGI Symbol;Acc:MGI:1352747]	-
ENSMUSG00000078452	37.8189	39.3333	13.1022	17.2819	85.6491	72.1894	63.3822	35.705	26.8841	64.2314	-1.25184	0.00243746	0.0166444	Raet1d	10	22360552	22374139	+	1441	protein_coding	retinoic acid early transcript delta [Source:MGI Symbol;Acc:MGI:1861032]	-
ENSMUSG00000112774	3.36168	6.4031	5.61525	7.2766	13.0853	17.7858	30.0231	10.5015	5.66416	17.8489	-1.66097	0.00249542	0.0169496	Gm36041	10	122386892	122435033	+	2245	lincRNA	predicted gene, 36041 [Source:MGI Symbol;Acc:MGI:5595200]	-
ENSMUSG00000086782	16.8084	24.6977	17.7816	27.2872	36.8767	27.2018	57.8223	64.059	21.6437	46.4899	-1.10517	0.0024972	0.0169496	E130102H24Rik	4	101346531	101356735	-	918	lincRNA	RIKEN cDNA E130102H24 gene [Source:MGI Symbol;Acc:MGI:1925116]	-
ENSMUSG00000074280	3.36168	2.74419	4.67937	7.2766	14.2748	15.6934	11.1197	15.7522	4.51546	14.21	-1.65937	0.00252879	0.0171123	Gm6166	9	57483963	57484371	+	409	processed_pseudogene	predicted gene 6166 [Source:MGI Symbol;Acc:MGI:3645893]	-
ENSMUSG00000041798	169.765	424.434	566.204	339.271	698.278	618.318	2784.37	1108.96	374.919	1302.48	-1.79675	0.00287767	0.0189118	Gck	11	5900820	5950081	-	3033	protein_coding	glucokinase [Source:MGI Symbol;Acc:MGI:1270854]	-
ENSMUSG00000032172	2.52126	1.82946	0.935874	1.81915	8.32699	10.4622	5.55984	10.5015	1.77644	8.71263	-2.28618	0.00289372	0.0189757	Olfm2	9	20667690	20746349	-	2665	protein_coding	olfactomedin 2 [Source:MGI Symbol;Acc:MGI:3045350]	-
ENSMUSG00000078922	34.4573	90.5581	20.5892	12.734	140.369	100.437	152.34	64.059	39.5847	114.301	-1.52926	0.00291962	0.0191103	Tgtp1	11	48985327	48994172	-	3205	protein_coding	T cell specific GTPase 1 [Source:MGI Symbol;Acc:MGI:98734]	-
ENSMUSG00000086826	3.36168	4.57364	3.7435	0.909574	14.2748	11.5085	11.1197	9.45132	3.1471	11.5886	-1.87796	0.00296017	0.019306	Gm11739	11	116466319	116474274	+	723	antisense	predicted gene 11739 [Source:MGI Symbol;Acc:MGI:3650571]	-
ENSMUSG00000026840	19.3297	21.0388	29.948	27.2872	41.635	70.097	28.9112	58.8082	24.4009	49.8628	-1.03671	0.00298181	0.0193979	Lamc3	2	31887291	31946539	+	6091	protein_coding	laminin gamma 3 [Source:MGI Symbol;Acc:MGI:1344394]	-
ENSMUSG00000103680	3.36168	6.4031	1.87175	2.72872	11.8957	10.4622	13.3436	13.6519	3.59131	12.3384	-1.77962	0.00308446	0.019879	Gm37072	1	161001009	161001845	-	837	TEC	predicted gene, 37072 [Source:MGI Symbol;Acc:MGI:5610300]	-
ENSMUSG00000105260	5.04252	3.65891	5.61525	9.09574	17.8436	13.6009	15.5675	17.8525	5.85311	16.2161	-1.47031	0.00314508	0.0201399	Gm40040	3	41477577	41482391	-	720	lincRNA	predicted gene, 40040 [Source:MGI Symbol;Acc:MGI:5622925]	-
ENSMUSG00000067344	11.7659	8.23256	7.48699	13.6436	13.0853	21.9707	66.7181	24.1534	10.2823	31.4819	-1.61278	0.00315667	0.0201854	Rps25-ps1	6	145266400	145266777	+	378	processed_pseudogene	ribosomal protein S25, pseudogene 1 [Source:MGI Symbol;Acc:MGI:3642902]	-
ENSMUSG00000086071	5.88295	13.7209	21.5251	19.1011	41.635	27.2018	32.2471	36.7552	15.0575	34.4597	-1.20003	0.00324107	0.0206226	Gm12354	4	19716732	19720199	-	612	lincRNA	predicted gene 12354 [Source:MGI Symbol;Acc:MGI:3649534]	-
ENSMUSG00000025498	630.316	1903.55	386.516	541.197	3318.9	1280.58	3402.62	3834.09	865.395	2959.05	-1.77371	0.00325666	0.0207072	Irf7	7	141262706	141266481	-	3776	protein_coding	interferon regulatory factor 7 [Source:MGI Symbol;Acc:MGI:1859212]	IRF
ENSMUSG00000020926	67.2337	70.4341	74.8699	80.9521	78.5116	81.6054	221.282	239.434	73.3725	155.208	-1.08185	0.00346779	0.0217349	Adam11	11	102761439	102780262	+	5669	protein_coding	a disintegrin and metallopeptidase domain 11 [Source:MGI Symbol;Acc:MGI:1098667]	-
ENSMUSG00000097680	2.52126	4.57364	5.61525	2.72872	10.7061	15.6934	10.0077	13.6519	3.85972	12.5148	-1.70957	0.00347992	0.02179	Gm26642	1	135248561	135266443	+	2782	antisense	predicted gene, 26642 [Source:MGI Symbol;Acc:MGI:5477136]	-
ENSMUSG00000025500	5.88295	6.4031	4.67937	6.36702	14.2748	14.6471	22.2394	12.6018	5.83311	15.9408	-1.44799	0.00349618	0.0218596	Lmntd2	7	141209992	141214080	-	2128	protein_coding	lamin tail domain containing 2 [Source:MGI Symbol;Acc:MGI:1919250]	-
ENSMUSG00000044359	20.1701	47.5659	68.3188	50.0266	47.5828	177.858	132.324	87.1622	46.5203	111.232	-1.26112	0.00353744	0.0220487	P2ry4	X	100590154	100594869	-	4434	protein_coding	pyrimidinergic receptor P2Y, G-protein coupled, 4 [Source:MGI Symbol;Acc:MGI:1926594]	-
ENSMUSG00000009092	229.435	470.17	108.561	99.1436	1221.69	349.439	1714.65	513.522	226.828	949.826	-2.06597	0.00353945	0.0220536	Derl3	10	75893413	75895941	+	1993	protein_coding	Der1-like domain family, member 3 [Source:MGI Symbol;Acc:MGI:1917627]	-
ENSMUSG00000097673	7.56379	10.062	28.0762	13.6436	36.8767	31.3867	37.8069	32.5546	14.8364	34.6562	-1.23033	0.00363067	0.0225052	Gm26608	5	28019465	28071105	-	2886	lincRNA	predicted gene, 26608 [Source:MGI Symbol;Acc:MGI:5477102]	-
ENSMUSG00000097236	0.840421	0	0.935874	4.54787	8.32699	7.32356	8.89574	11.5516	1.58104	9.02448	-2.51821	0.00364681	0.0225896	4831440E17Rik	5	25499067	25501541	+	1028	lincRNA	RIKEN cDNA 4831440E17 gene [Source:MGI Symbol;Acc:MGI:2445144]	-
ENSMUSG00000046997	23.5318	9.14728	31.8197	21.8298	47.5828	36.6178	73.3899	36.7552	21.5821	48.5864	-1.16952	0.00382788	0.0234451	Spsb4	9	96943482	97018843	-	4484	protein_coding	splA/ryanodine receptor domain and SOCS box containing 4 [Source:MGI Symbol;Acc:MGI:2183445]	-
ENSMUSG00000032224	16.8084	25.6124	44.922	18.1915	51.1515	66.9583	51.1505	45.1563	26.3836	53.6042	-1.02797	0.00383004	0.0234504	Fam81a	9	70088511	70142560	-	4397	protein_coding	family with sequence similarity 81, member A [Source:MGI Symbol;Acc:MGI:1924136]	-
ENSMUSG00000041431	2.52126	3.65891	0	0.909574	7.13742	11.5085	8.89574	8.40118	1.77244	8.9857	-2.33228	0.00384628	0.0235178	Ccnb1	13	100778650	100786570	-	4217	protein_coding	cyclin B1 [Source:MGI Symbol;Acc:MGI:88302]	-
ENSMUSG00000034687	28.5743	33.845	50.5372	46.3883	45.2037	147.518	91.1814	58.8082	39.8362	85.6777	-1.10843	0.00385914	0.0235885	Fras1	5	96373955	96784728	+	17709	protein_coding	Fraser extracellular matrix complex subunit 1 [Source:MGI Symbol;Acc:MGI:2385368]	-
ENSMUSG00000100714	0	0	0	0.909574	7.13742	5.23112	3.3359	2.10029	0.227394	4.45118	-4.02294	0.00387734	0.0236756	2010308F09Rik	X	13234641	13247736	-	704	lincRNA	RIKEN cDNA 2010308F09 gene [Source:MGI Symbol;Acc:MGI:1919372]	-
ENSMUSG00000110411	1.68084	3.65891	3.7435	0.909574	1.18957	15.6934	13.3436	23.1032	2.49821	13.3324	-2.42896	0.00406566	0.0246002	Gm45457	8	45779228	45782316	+	3089	TEC	predicted gene 45457 [Source:MGI Symbol;Acc:MGI:5791293]	-
ENSMUSG00000055298	13.4467	5.48837	6.55112	5.45745	74.9429	17.7858	11.1197	14.7021	7.73592	29.6376	-1.92676	0.00416283	0.0250535	Ctsj	13	61000179	61005959	-	1425	protein_coding	cathepsin J [Source:MGI Symbol;Acc:MGI:1349426]	-
ENSMUSG00000032218	0.840421	4.57364	4.67937	4.54787	14.2748	8.36979	14.4556	12.6018	3.66033	12.4255	-1.77408	0.00434261	0.0259361	Ccnb2	9	70407692	70421547	-	1531	protein_coding	cyclin B2 [Source:MGI Symbol;Acc:MGI:88311]	-
ENSMUSG00000112189	8.40421	19.2093	21.5251	20.0106	29.7393	49.1725	50.0385	24.1534	17.2873	38.2759	-1.15289	0.00442575	0.0262758	AC079680.1	10	71170834	71182052	-	1306	lincRNA	novel transcript	-
ENSMUSG00000085990	4.2021	9.14728	10.2946	8.18617	19.0331	16.7396	17.7915	23.1032	7.95754	19.1669	-1.27734	0.00459667	0.0271118	Gm16731	4	46535901	46539802	+	922	processed_transcript	predicted gene, 16731 [Source:MGI Symbol;Acc:MGI:4439655]	-
ENSMUSG00000030664	8.40421	7.31783	9.35874	10.0053	19.0331	19.8782	17.7915	22.0531	8.77152	19.689	-1.16873	0.00463439	0.0272485	Sox6os	7	116031979	116032550	+	420	antisense	SRY (sex determining region Y)-box 6, opposite strand [Source:MGI Symbol;Acc:MGI:1915719]	-
ENSMUSG00000047227	14.2872	12.8062	17.7816	25.4681	74.9429	44.9876	43.3667	14.7021	17.5858	44.4998	-1.33671	0.00472794	0.0277045	Gm527	12	64917906	64924592	+	1520	protein_coding	predicted gene 527 [Source:MGI Symbol;Acc:MGI:2685373]	-
ENSMUSG00000084996	1.68084	0.914728	3.7435	0.909574	5.94785	9.41601	11.1197	7.35103	1.81216	8.45864	-2.23253	0.00478958	0.0279747	Gm11419	11	81985406	81988769	+	683	lincRNA	predicted gene 11419 [Source:MGI Symbol;Acc:MGI:3651781]	-
ENSMUSG00000084834	10.9255	9.14728	7.48699	5.45745	7.13742	36.6178	26.6872	23.1032	8.2543	23.3864	-1.50456	0.00501497	0.0289252	4930565N06Rik	16	36880519	36897189	-	2416	antisense	RIKEN cDNA 4930565N06 gene [Source:MGI Symbol;Acc:MGI:1915556]	-
ENSMUSG00000116079	0.840421	4.57364	3.7435	2.72872	20.2227	16.7396	11.1197	3.15044	2.97157	12.8081	-2.11447	0.00506907	0.0291849	Gm36245	15	77599258	77602854	+	520	protein_coding	predicted gene, 36245 [Source:MGI Symbol;Acc:MGI:5595404]	-
ENSMUSG00000006538	6.72337	9.14728	50.5372	70.0372	65.4264	150.656	86.7335	135.469	34.1113	109.571	-1.68614	0.00521987	0.0298584	Ihh	1	74945315	74951672	-	3048	protein_coding	Indian hedgehog [Source:MGI Symbol;Acc:MGI:96533]	-
ENSMUSG00000072762	5.88295	16.4651	16.8457	10.9149	26.1705	37.664	27.7992	21.0029	12.5272	28.1592	-1.17694	0.00530284	0.0302273	4930522L14Rik	5	109735990	109751886	-	2409	protein_coding	RIKEN cDNA 4930522L14 gene [Source:MGI Symbol;Acc:MGI:1925270]	zf-C2H2
ENSMUSG00000100658	13.4467	13.7209	2.80762	3.6383	29.7393	15.6934	22.2394	29.4041	8.4034	24.269	-1.52099	0.00554832	0.0313095	F730311O21Rik	1	132342023	132349626	+	5447	lincRNA	RIKEN cDNA F730311O21 gene [Source:MGI Symbol;Acc:MGI:3643355]	-
ENSMUSG00000086043	10.085	9.14728	15.9099	13.6436	20.2227	29.2943	22.2394	29.4041	12.1965	25.2901	-1.05969	0.00577719	0.0323074	Gm12473	4	43631539	43641533	-	579	antisense	predicted gene 12473 [Source:MGI Symbol;Acc:MGI:3652337]	-
ENSMUSG00000024211	4.2021	5.48837	0.935874	6.36702	15.4644	12.5547	26.6872	6.30088	4.24834	15.2518	-1.83769	0.00579252	0.032373	Grm8	6	27275119	28135178	-	9898	protein_coding	glutamate receptor, metabotropic 8 [Source:MGI Symbol;Acc:MGI:1351345]	-
ENSMUSG00000062488	26.8935	110.682	44.922	18.1915	77.3221	139.148	163.459	119.717	50.1723	124.911	-1.31755	0.00585681	0.0326715	Ifit3b	19	34607970	34613401	+	2000	protein_coding	interferon-induced protein with tetratricopeptide repeats 3B [Source:MGI Symbol;Acc:MGI:3698419]	-
ENSMUSG00000082292	28.5743	93.3023	26.2045	31.8351	90.4073	165.303	114.533	56.7079	44.979	106.738	-1.24787	0.00590518	0.0328647	Gm12250	11	58187739	58189012	+	1274	processed_pseudogene	predicted gene 12250 [Source:MGI Symbol;Acc:MGI:3649299]	-
ENSMUSG00000020330	2.52126	0.914728	0	0	10.7061	3.13867	8.89574	5.25074	0.858998	6.99782	-2.97701	0.00598063	0.0331466	Hmmr	11	40701395	40733422	-	5431	protein_coding	hyaluronan mediated motility receptor (RHAMM) [Source:MGI Symbol;Acc:MGI:104667]	-
ENSMUSG00000107785	7.56379	4.57364	4.67937	6.36702	28.5497	13.6009	22.2394	6.30088	5.79596	17.6727	-1.59629	0.0061017	0.0336518	Gm45083	6	117578715	117612570	-	712	lincRNA	predicted gene 45083 [Source:MGI Symbol;Acc:MGI:5753659]	-
ENSMUSG00000050122	10.085	19.2093	17.7816	23.6489	24.981	62.7734	30.0231	35.705	17.6812	38.3706	-1.12541	0.00616256	0.0339356	Vwa3b	1	37026596	37187613	+	5386	protein_coding	von Willebrand factor A domain containing 3B [Source:MGI Symbol;Acc:MGI:1918103]	-
ENSMUSG00000097706	3.36168	7.31783	6.55112	9.09574	15.4644	28.248	10.0077	17.8525	6.58159	17.8932	-1.45331	0.00630744	0.0344594	E030037K01Rik	8	47713266	47715021	+	1756	antisense	RIKEN cDNA E030037K01 gene [Source:MGI Symbol;Acc:MGI:3704310]	-
ENSMUSG00000023505	4.2021	12.8062	12.1664	17.2819	33.308	25.1094	28.9112	19.9528	11.6141	26.8203	-1.21145	0.00635256	0.0346428	Cdca3	6	124829547	124833701	+	2866	protein_coding	cell division cycle associated 3 [Source:MGI Symbol;Acc:MGI:1315198]	-
ENSMUSG00000078689	1.68084	3.65891	3.7435	10.9149	11.8957	18.832	17.7915	13.6519	4.99954	15.5428	-1.64533	0.00637571	0.0347364	Mup6	4	59964294	60007274	+	1000	protein_coding	major urinary protein 6 [Source:MGI Symbol;Acc:MGI:3650962]	-
ENSMUSG00000058163	20.1701	46.6512	16.8457	5.45745	44.0141	61.7272	62.2702	55.6578	22.2811	55.9173	-1.32855	0.00640589	0.0348703	Gm5431	11	48887422	48902214	-	3862	protein_coding	predicted gene 5431 [Source:MGI Symbol;Acc:MGI:3645205]	-
ENSMUSG00000029607	0	2.74419	0	0	3.56871	8.36979	5.55984	8.40118	0.686046	6.47488	-3.26035	0.00640936	0.0348786	Ankrd61	5	143890741	143897685	-	2331	protein_coding	ankyrin repeat domain 61 [Source:MGI Symbol;Acc:MGI:1913979]	-
ENSMUSG00000073680	13.4467	16.4651	7.48699	7.2766	17.8436	18.832	35.583	31.5044	11.1689	25.9407	-1.21413	0.00673918	0.0362354	Tmem88b	4	155781591	155785874	-	3471	protein_coding	transmembrane protein 88B [Source:MGI Symbol;Acc:MGI:2444329]	-
ENSMUSG00000031004	23.5318	10.9767	12.1664	22.7394	47.5828	13.6009	93.4053	35.705	17.3536	47.5735	-1.45066	0.00689098	0.0368645	Mki67	7	135689784	135716361	-	10061	protein_coding	antigen identified by monoclonal antibody Ki 67 [Source:MGI Symbol;Acc:MGI:106035]	-
ENSMUSG00000112796	6.72337	9.14728	29.0121	16.3723	28.5497	42.8952	41.1428	30.4543	15.3138	35.7605	-1.23129	0.00694204	0.0370715	Gm40770	10	117408872	117413904	-	1502	lincRNA	predicted gene, 40770 [Source:MGI Symbol;Acc:MGI:5623655]	-
ENSMUSG00000092021	25.2126	66.7752	30.8839	20.0106	42.8245	212.383	72.2779	55.6578	35.7206	95.7859	-1.42524	0.00697235	0.0371893	Gbp11	5	105323042	105346472	-	2692	polymorphic_pseudogene	guanylate binding protein 11 [Source:MGI Symbol;Acc:MGI:3646307]	-
ENSMUSG00000045932	44.5423	231.426	64.5753	55.484	201.037	330.607	220.17	182.726	99.007	233.635	-1.23948	0.00700124	0.0373213	Ifit2	19	34550694	34576419	+	3927	protein_coding	interferon-induced protein with tetratricopeptide repeats 2 [Source:MGI Symbol;Acc:MGI:99449]	-
ENSMUSG00000073842	23250.2	14074.9	94215.4	40238.7	166050	177185	137119	84479.1	42944.8	141208	-1.71727	0.00714441	0.0378826	Mup7	4	60066469	60070475	-	1033	protein_coding	major urinary protein 7 [Source:MGI Symbol;Acc:MGI:3709615]	-
ENSMUSG00000087273	2.52126	4.57364	7.48699	4.54787	11.8957	11.5085	24.4633	9.45132	4.78244	14.3297	-1.5905	0.00741269	0.0390636	Gm13203	4	148713703	148716581	+	520	lincRNA	predicted gene 13203 [Source:MGI Symbol;Acc:MGI:3651445]	-
ENSMUSG00000021789	9.24463	10.062	2.80762	4.54787	26.1705	14.6471	18.9035	12.6018	6.66553	18.0807	-1.42723	0.00744316	0.0391554	Sftpa1	14	41131782	41136452	+	2860	protein_coding	surfactant associated protein A1 [Source:MGI Symbol;Acc:MGI:109518]	-
ENSMUSG00000028681	6.72337	12.8062	14.0381	16.3723	19.0331	24.0631	31.1351	30.4543	12.485	26.1714	-1.07642	0.00746202	0.0392088	Ptch2	4	117096075	117116101	+	5974	protein_coding	patched 2 [Source:MGI Symbol;Acc:MGI:1095405]	-
ENSMUSG00000116180	6.72337	5.48837	4.67937	2.72872	16.654	9.41601	13.3436	14.7021	4.90496	13.5289	-1.45421	0.00765636	0.0399734	Gm49492	15	100600204	100602766	+	2563	bidirectional_promoter_lncRNA	predicted gene, 49492 [Source:MGI Symbol;Acc:MGI:6155169]	-
ENSMUSG00000026938	258.009	230.512	277.019	205.564	1099.16	388.149	184.587	402.206	242.776	518.526	-1.09428	0.00795568	0.041233	Fcna	2	25624666	25628030	-	1374	protein_coding	ficolin A [Source:MGI Symbol;Acc:MGI:1340905]	-
ENSMUSG00000033355	212.626	673.24	181.56	172.819	592.406	807.685	623.814	528.224	310.061	638.032	-1.04125	0.00810904	0.0418328	Rtp4	16	23520291	23614222	+	2131	protein_coding	receptor transporter protein 4 [Source:MGI Symbol;Acc:MGI:1915025]	-
ENSMUSG00000090272	103.372	203.07	57.0883	53.6649	197.469	301.312	194.594	165.923	104.299	214.825	-1.04251	0.00818128	0.0421638	Mndal	1	173849126	173942491	-	3628	protein_coding	myeloid nuclear differentiation antigen like [Source:MGI Symbol;Acc:MGI:3780953]	-
ENSMUSG00000104649	0	0	0.935874	0	3.56871	4.18489	3.3359	3.15044	0.233969	3.55999	-3.70656	0.00844392	0.043356	Gm43712	3	90126767	90127057	+	291	unprocessed_pseudogene	predicted gene 43712 [Source:MGI Symbol;Acc:MGI:5663849]	-
ENSMUSG00000115186	4.2021	10.062	14.0381	10.9149	15.4644	20.9245	35.583	21.0029	9.80428	23.2437	-1.25431	0.00853265	0.0436746	Gm49417	14	70205324	70255287	+	2128	antisense	predicted gene, 49417 [Source:MGI Symbol;Acc:MGI:6155048]	-
ENSMUSG00000024245	1.68084	9.14728	13.1022	6.36702	24.981	10.4622	24.4633	25.2035	7.57435	21.2775	-1.49834	0.00870469	0.0443912	Tmem178	17	80944632	81001816	+	1696	protein_coding	transmembrane protein 178 [Source:MGI Symbol;Acc:MGI:1915277]	-
ENSMUSG00000111771	11.7659	24.6977	42.1143	48.2074	66.6159	87.8828	48.9266	59.8584	31.6963	65.8209	-1.05841	0.00871607	0.0444115	Gm47465	9	31947018	32005460	-	734	lincRNA	predicted gene, 47465 [Source:MGI Symbol;Acc:MGI:6096430]	-
ENSMUSG00000046338	9.24463	10.9767	9.35874	13.6436	20.2227	28.248	21.1274	18.9026	10.8059	22.1252	-1.03716	0.00883135	0.0448973	Gpat2	2	127425199	127436092	+	2628	protein_coding	glycerol-3-phosphate acyltransferase 2, mitochondrial [Source:MGI Symbol;Acc:MGI:2684962]	-
ENSMUSG00000097316	10.085	10.062	17.7816	10.9149	17.8436	40.8027	25.5753	21.0029	12.2109	26.3061	-1.11498	0.0089817	0.0454563	Gm10516	1	192136896	192151026	+	2788	antisense	predicted gene 10516 [Source:MGI Symbol;Acc:MGI:3641979]	-
ENSMUSG00000106526	10.9255	32.0155	26.2045	48.2074	54.7202	86.8366	68.942	39.9056	29.3382	62.6011	-1.09676	0.0090525	0.0456606	Gm42604	5	96735547	96739364	-	801	antisense	predicted gene 42604 [Source:MGI Symbol;Acc:MGI:5662741]	-
ENSMUSG00000020381	12.6063	22.8682	14.974	10.0053	29.7393	48.1263	40.0308	15.7522	15.1135	33.4121	-1.14651	0.00924763	0.0463764	Mrnip	11	50174444	50200115	+	2039	protein_coding	MRN complex interacting protein [Source:MGI Symbol;Acc:MGI:1915317]	-
ENSMUSG00000036027	8.40421	10.9767	28.0762	12.734	23.7914	48.1263	25.5753	37.8053	15.0478	33.8246	-1.17778	0.00951339	0.0473618	1810046K07Rik	9	51289686	51328917	-	1437	protein_coding	RIKEN cDNA 1810046K07 gene [Source:MGI Symbol;Acc:MGI:1917059]	-
ENSMUSG00000085599	4.2021	4.57364	10.2946	2.72872	3.56871	13.6009	31.1351	27.3038	5.44977	18.9021	-1.80244	0.00976173	0.048291	Gm13449	2	34993973	35013446	+	1231	antisense	predicted gene 13449 [Source:MGI Symbol;Acc:MGI:3651453]	-
ENSMUSG00000113019	5.04252	6.4031	18.7175	17.2819	26.1705	30.3405	32.2471	21.0029	11.8613	27.4403	-1.21676	0.00996519	0.0491117	Gm47467	13	74509598	74522461	-	395	lincRNA	predicted gene, 47467 [Source:MGI Symbol;Acc:MGI:6096433]	-
ENSMUSG00000086447	10.085	5.48837	10.2946	16.3723	28.5497	26.1556	16.6795	21.0029	10.5601	23.0969	-1.12771	0.0100257	0.0493531	Gm13522	2	52367063	52390307	+	1276	antisense	predicted gene 13522 [Source:MGI Symbol;Acc:MGI:3651428]	-
